# Supplementary material for: DNA methylation clocks struggle to distinguish inflammaging from healthy aging, but feature rectification improves coherence and enhances detection of inflammaging
Source: GeroScience. 2025 Jan 18;47(3):3043–60. doi: 10.1007/s11357-024-01460-1 (PMC12181618; doi:10.1007/s11357-024-01460-1)
Supplement: Supplementary file 3 — Supplementary file3 (XLSX 766 KB) [file 11357_2024_1460_MOESM3_ESM.xlsx]

## Sheet: Sheet1
	CpG	Shift	Correlation	Cohens d	Sign	Order	Abs. correlation	Abs. d
0	cg16867657	-0.00913971	0.847155	0.663105	-1	0	0.847155	0.663105
1	cg06639320	-0.0074884	0.720896	0.569131	-1	1	0.720896	0.569131
2	cg24724428	-0.014181	0.658811	0.895964	-1	2	0.658811	0.895964
3	cg22454769	0.00969674	0.730099	-0.629524	1	3	0.730099	0.629524
4	cg24079702	0.00621465	0.605845	-0.4127	1	4	0.605845	0.4127
5	cg07553761	0.00158513	0.608574	-0.108878	1	5	0.608574	0.108878
6	cg21572722	-0.0137918	0.745844	1.24697	-1	6	0.745844	1.24697
7	cg19283806	0.014204	-0.595251	-0.840931	1	7	0.595251	0.840931
8	cg06784991	-0.0082474	0.631243	0.682857	-1	8	0.631243	0.682857
9	cg08234504	0.00215012	-0.550648	-0.195291	1	9	0.550648	0.195291
10	cg04875128	-0.0143888	0.631737	0.806728	-1	10	0.631737	0.806728
11	cg14692377	-0.0036263	0.554624	0.275884	-1	11	0.554624	0.275884
12	cg01974375	-0.0124351	-0.56726	1.03734	-1	12	0.56726	1.03734
13	cg23744638	-0.0147356	-0.38912	0.788685	-1	13	0.38912	0.788685
14	cg07547549	-0.0290122	0.655511	1.90434	-1	14	0.655511	1.90434
15	cg08160331	-0.00519041	0.569379	0.375996	-1	15	0.569379	0.375996
16	cg02650266	-0.00740842	0.549396	0.616324	-1	16	0.549396	0.616324
17	cg08128734	-0.0153451	-0.555317	0.710542	-1	17	0.555317	0.710542
18	cg23500537	0.000771654	0.673282	-0.0586577	1	18	0.673282	0.0586577
19	cg23078123	-0.00534419	-0.432941	0.353568	-1	19	0.432941	0.353568
20	cg03032497	-0.0133607	0.390282	0.808744	-1	20	0.390282	0.808744
21	cg25994988	-0.012905	-0.463387	0.90723	-1	21	0.463387	0.90723
22	cg15804973	-0.0172467	-0.475834	0.968815	-1	22	0.475834	0.968815
23	cg08097417	-0.007874	0.70831	0.739369	-1	23	0.70831	0.739369
24	cg14361627	-0.0025833	0.680545	0.214593	-1	24	0.680545	0.214593
25	cg08262002	0.00281955	-0.522498	-0.178567	1	25	0.522498	0.178567
26	cg16419235	-0.0170693	0.573902	1.32381	-1	26	0.573902	1.32381
27	cg24466241	-0.00884337	0.451729	0.573331	-1	27	0.451729	0.573331
28	cg03259243	-0.00770289	0.488029	0.479022	-1	28	0.488029	0.479022
29	cg07082267	-0.0138222	-0.540998	1.11302	-1	29	0.540998	1.11302
30	cg01763090	0.00270067	0.519002	-0.256229	1	30	0.519002	0.256229
31	cg00292135	-0.000429103	0.470092	0.0324305	-1	31	0.470092	0.0324305
32	cg03735592	-0.00169979	-0.435228	0.0989399	-1	32	0.435228	0.0989399
33	cg01820374	-0.000424212	-0.59325	0.0323745	-1	33	0.59325	0.0323745
34	cg01528542	0.0189056	-0.604375	-1.08571	1	34	0.604375	1.08571
35	cg22156456	-0.0061079	-0.506719	0.51828	-1	35	0.506719	0.51828
36	cg17110586	-0.0175493	0.653658	1.34105	-1	36	0.653658	1.34105
37	cg07080372	0.0196476	-0.572884	-1.59573	1	37	0.572884	1.59573
38	cg09809672	-0.00945298	-0.542042	0.538148	-1	38	0.542042	0.538148
39	cg24711336	0.0192143	-0.453414	-1.26264	1	39	0.453414	1.26264
40	cg26161329	0.00300217	0.475919	-0.238126	1	40	0.475919	0.238126
41	cg03431918	-0.00553633	-0.52915	0.517274	-1	41	0.52915	0.517274
42	cg22285878	-0.000163935	0.421767	0.0221225	-1	42	0.421767	0.0221225
43	cg05991454	-0.0139639	0.593015	1.07295	-1	43	0.593015	1.07295
44	cg15121420	0.000687178	-0.445535	-0.053241	1	44	0.445535	0.053241
45	cg08468401	-0.00718663	-0.549209	0.390756	-1	45	0.549209	0.390756
46	cg06240854	0.0219883	-0.434929	-1.4213	1	46	0.434929	1.4213
47	cg07583137	-0.00844843	-0.430093	0.442269	-1	47	0.430093	0.442269
48	cg01554474	-0.0131967	-0.389247	0.913476	-1	48	0.389247	0.913476
49	cg03607117	0.00199486	0.334569	-0.20773	1	49	0.334569	0.20773
50	cg09124496	-0.0134736	-0.419468	0.711422	-1	50	0.419468	0.711422
51	cg09748749	-0.0130541	-0.405455	0.902617	-1	51	0.405455	0.902617
52	cg04193015	-0.0281088	-0.379396	1.60666	-1	52	0.379396	1.60666
53	cg09168222	-0.0196621	-0.280071	1.19936	-1	53	0.280071	1.19936
54	cg06493994	-0.00729429	0.618218	0.663463	-1	54	0.618218	0.663463
55	cg23836737	-0.00286591	-0.421185	0.186612	-1	55	0.421185	0.186612
56	cg17183905	-0.0150232	-0.411225	1.25584	-1	56	0.411225	1.25584
57	cg20273670	0.00284127	0.500803	-0.167921	1	57	0.500803	0.167921
58	cg16762684	-0.00217885	-0.538953	0.384461	-1	58	0.538953	0.384461
59	cg08415592	0.00492087	-0.30381	-0.351352	1	59	0.30381	0.351352
60	cg07502389	-0.00934675	0.498893	0.787955	-1	60	0.498893	0.787955
61	cg04400972	-0.0142657	0.457314	1.05548	-1	61	0.457314	1.05548
62	cg25838150	-0.0172179	-0.400041	1.10039	-1	62	0.400041	1.10039
63	cg15736994	-0.0129452	-0.359535	0.734995	-1	63	0.359535	0.734995
64	cg20267101	-0.0108009	-0.370896	0.614893	-1	64	0.370896	0.614893
65	cg20822990	-0.00538579	-0.489355	0.463375	-1	65	0.489355	0.463375
66	cg09636661	-0.0277614	-0.373591	1.56951	-1	66	0.373591	1.56951
67	cg22026450	-0.00687601	-0.402087	0.616556	-1	67	0.402087	0.616556
68	cg08090640	0.0145018	-0.540823	-0.901295	1	68	0.540823	0.901295
69	cg19433091	0.0101495	-0.394016	-0.745535	1	69	0.394016	0.745535
70	cg22016779	0.0108647	-0.540786	-0.816037	1	70	0.540786	0.816037
71	cg17436656	-0.000542049	-0.536302	0.0322807	-1	71	0.536302	0.0322807
72	cg11741201	-0.00206214	-0.43771	0.155054	-1	72	0.43771	0.155054
73	cg15894389	-0.00443971	-0.478433	0.209412	-1	73	0.478433	0.209412
74	cg03473532	-0.00874499	-0.570088	0.535817	-1	74	0.570088	0.535817
75	cg06685111	-0.00110984	-0.395179	0.0947943	-1	75	0.395179	0.0947943
76	cg25316339	-0.00925887	0.34798	0.799759	-1	76	0.34798	0.799759
77	cg01022345	-0.000836909	-0.396082	0.0651142	-1	77	0.396082	0.0651142
78	cg21469505	0.00927378	-0.496535	-0.549827	1	78	0.496535	0.549827
79	cg16960758	-0.0216336	-0.346589	1.2666	-1	79	0.346589	1.2666
80	cg19758448	0.000317085	-0.368251	-0.0150205	1	80	0.368251	0.0150205
81	cg18448426	-0.0115928	-0.3009	0.765948	-1	81	0.3009	0.765948
82	cg13640414	-0.00999892	-0.468912	0.570928	-1	82	0.468912	0.570928
83	cg01812894	-0.0163731	-0.46577	0.940264	-1	83	0.46577	0.940264
84	cg11436113	0.0145823	-0.537335	-0.93335	1	84	0.537335	0.93335
85	cg22950493	0.0135601	-0.498867	-1.03263	1	85	0.498867	1.03263
86	cg01054110	-0.0180089	-0.363013	0.973725	-1	86	0.363013	0.973725
87	cg12483947	-0.0036885	-0.393065	0.235074	-1	87	0.393065	0.235074
88	cg26935102	4.3671e-05	-0.499496	-0.00338075	1	88	0.499496	0.00338075
89	cg20816447	0.00717163	-0.41212	-0.411436	1	89	0.41212	0.411436
90	cg04581938	0.00178211	-0.501578	-0.251483	1	90	0.501578	0.251483
91	cg20988565	-0.00459098	-0.535301	0.241246	-1	91	0.535301	0.241246
92	cg22747507	0.00690736	-0.386714	-0.402923	1	92	0.386714	0.402923
93	cg23091758	-0.00642359	0.356914	0.529294	-1	93	0.356914	0.529294
94	cg00439658	-0.0106479	0.552712	0.871884	-1	94	0.552712	0.871884
95	cg07101980	-0.0184592	-0.336644	1.28758	-1	95	0.336644	1.28758
96	cg24892069	-0.0595285	-0.383799	2.42917	-1	96	0.383799	2.42917
97	cg04416734	-0.00666922	-0.391597	0.538711	-1	97	0.391597	0.538711
98	cg10628205	-0.016204	-0.31423	0.985356	-1	98	0.31423	0.985356
99	cg18933331	-0.00511066	-0.571025	0.366257	-1	99	0.571025	0.366257
100	cg16008966	0.0112286	-0.531053	-0.759343	1	100	0.531053	0.759343
101	cg27320127	-0.0197192	0.538276	1.52001	-1	101	0.538276	1.52001
102	cg02085953	0.00624251	-0.51407	-0.543613	1	102	0.51407	0.543613
103	cg17593342	0.00350351	-0.437899	-0.199417	1	103	0.437899	0.199417
104	cg19761273	-0.00958828	-0.543921	0.776208	-1	104	0.543921	0.776208
105	cg11970349	-0.0163582	0.651149	1.27088	-1	105	0.651149	1.27088
106	cg06170683	0.00567596	-0.37801	-0.361591	1	106	0.37801	0.361591
107	cg27269561	-0.00211025	-0.433179	0.20562	-1	107	0.433179	0.20562
108	cg22730004	-0.00447522	-0.414135	0.253966	-1	108	0.414135	0.253966
109	cg21524899	0.00335004	-0.432375	-0.244098	1	109	0.432375	0.244098
110	cg18568843	-0.00197917	-0.369338	0.194132	-1	110	0.369338	0.194132
111	cg23950157	0.00144658	-0.514434	-0.12439	1	111	0.514434	0.12439
112	cg07955995	-0.00228886	0.499449	0.241469	-1	112	0.499449	0.241469
113	cg23341182	0.0187916	-0.558111	-1.23533	1	113	0.558111	1.23533
114	cg21186955	0.0121405	-0.533306	-0.808262	1	114	0.533306	0.808262
115	cg00636737	-0.00762161	-0.401114	0.473665	-1	115	0.401114	0.473665
116	cg01844642	-0.00369305	0.56872	0.297804	-1	116	0.56872	0.297804
117	cg16717122	-0.00932569	0.552799	0.83665	-1	117	0.552799	0.83665
118	cg00329615	-0.0212968	-0.540573	1.13096	-1	118	0.540573	1.13096
119	cg18651026	0.00387411	-0.372605	-0.278305	1	119	0.372605	0.278305
120	cg18587063	0.0262869	-0.379218	-1.53424	1	120	0.379218	1.53424
121	cg06445343	-0.00821351	-0.193855	0.462228	-1	121	0.193855	0.462228
122	cg04474832	-0.00234939	-0.444862	0.217014	-1	122	0.444862	0.217014
123	cg22158769	-0.000440418	0.322152	0.0649787	-1	123	0.322152	0.0649787
124	cg11071401	-0.0235391	0.593669	1.77575	-1	124	0.593669	1.77575
125	cg04064963	0.00439178	-0.29622	-0.25163	1	125	0.29622	0.25163
126	cg18150280	0.00296718	-0.463871	-0.209136	1	126	0.463871	0.209136
127	cg13649056	-0.0151058	0.599147	1.2056	-1	127	0.599147	1.2056
128	cg20249566	-0.00522666	-0.412494	0.264661	-1	128	0.412494	0.264661
129	cg00753885	0.00939136	-0.366727	-0.651289	1	129	0.366727	0.651289
130	cg19453093	-0.0198065	-0.434132	1.1133	-1	130	0.434132	1.1133
131	cg08761208	-0.00125756	-0.366831	0.102705	-1	131	0.366831	0.102705
132	cg02315732	-0.0104822	-0.450409	0.54813	-1	132	0.450409	0.54813
133	cg25428494	0.00248704	-0.383327	-0.172032	1	133	0.383327	0.172032
134	cg20426994	-0.00774985	0.371884	0.649702	-1	134	0.371884	0.649702
135	cg20964856	0.00963488	-0.410015	-0.708684	1	135	0.410015	0.708684
136	cg15728256	-0.012457	0.423673	0.834591	-1	136	0.423673	0.834591
137	cg11847992	-0.032738	-0.395389	1.40498	-1	137	0.395389	1.40498
138	cg14359680	0.00290495	-0.502742	-0.241963	1	138	0.502742	0.241963
139	cg22580512	-0.0149387	-0.277246	0.831947	-1	139	0.277246	0.831947
140	cg24436906	-0.0184794	0.452145	1.32448	-1	140	0.452145	1.32448
141	cg25694915	-0.0104552	-0.310704	0.658763	-1	141	0.310704	0.658763
142	cg16624521	-0.00675036	-0.371322	0.420411	-1	142	0.371322	0.420411
143	cg11176990	-0.0016399	0.327564	0.26669	-1	143	0.327564	0.26669
144	cg03996822	-0.0118692	-0.356683	0.655119	-1	144	0.356683	0.655119
145	cg17168836	-0.00478666	-0.538242	0.34202	-1	145	0.538242	0.34202
146	cg02729030	-0.0359151	-0.290652	2.08686	-1	146	0.290652	2.08686
147	cg25778262	-0.00493681	0.496843	0.361026	-1	147	0.496843	0.361026
148	cg02838877	-0.0155583	-0.432613	0.813846	-1	148	0.432613	0.813846
149	cg23186333	0.023393	-0.534187	-1.2159	1	149	0.534187	1.2159
150	cg16015593	0.0208368	-0.229848	-1.20561	1	150	0.229848	1.20561
151	cg18333339	0.00401242	-0.405063	-0.275651	1	151	0.405063	0.275651
152	cg04999352	0.0107671	-0.53749	-0.811013	1	152	0.53749	0.811013
153	cg13388731	0.0186253	-0.452058	-1.13844	1	153	0.452058	1.13844
154	cg15845821	-0.00853087	-0.489002	0.541604	-1	154	0.489002	0.541604
155	cg14556683	-0.00678151	0.580311	0.454045	-1	155	0.580311	0.454045
156	cg26969888	-0.0202664	-0.434405	1.38288	-1	156	0.434405	1.38288
157	cg19344626	-0.00737417	-0.450521	0.37317	-1	157	0.450521	0.37317
158	cg07703358	0.00536291	-0.334081	-0.444575	1	158	0.334081	0.444575
159	cg02046143	0.000276914	-0.37391	-0.0162981	1	159	0.37391	0.0162981
160	cg13221458	0.0139816	-0.427845	-0.721685	1	160	0.427845	0.721685
161	cg03359540	-0.033567	-0.380733	1.78726	-1	161	0.380733	1.78726
162	cg18306747	-0.00162812	-0.45757	0.151972	-1	162	0.45757	0.151972
163	cg13039251	-0.0246615	-0.398256	1.29386	-1	163	0.398256	1.29386
164	cg19560758	-0.0169281	0.524953	1.41726	-1	164	0.524953	1.41726
165	cg03746976	-0.0189408	-0.497644	1.46821	-1	165	0.497644	1.46821
166	cg22986597	0.0103919	-0.4901	-0.728706	1	166	0.4901	0.728706
167	cg05207048	-0.00833114	-0.356865	0.756272	-1	167	0.356865	0.756272
168	cg23534245	0.00961543	-0.431872	-0.60976	1	168	0.431872	0.60976
169	cg16015712	-0.00264286	0.4519	0.233085	-1	169	0.4519	0.233085
170	cg18786171	-0.0132672	-0.390695	0.937878	-1	170	0.390695	0.937878
171	cg16983588	-0.0166474	-0.355811	0.830669	-1	171	0.355811	0.830669
172	cg19578183	0.00382601	-0.444207	-0.264813	1	172	0.444207	0.264813
173	cg21567504	-0.00893419	0.462531	0.758659	-1	173	0.462531	0.758659
174	cg19722847	-0.00585289	-0.507508	0.544586	-1	174	0.507508	0.544586
175	cg00748589	-0.0203407	0.539159	1.48126	-1	175	0.539159	1.48126
176	cg10941749	0.00811301	-0.387905	-0.603662	1	176	0.387905	0.603662
177	cg17885226	-0.0307466	0.588461	2.13417	-1	177	0.588461	2.13417
178	cg06819923	-0.0182967	-0.444419	1.05971	-1	178	0.444419	1.05971
179	cg12252865	-0.00832633	-0.317172	0.612538	-1	179	0.317172	0.612538
180	cg21296230	-0.0060075	0.504977	0.446772	-1	180	0.504977	0.446772
181	cg06567855	-0.000453245	-0.448931	0.0505703	-1	181	0.448931	0.0505703
182	cg11076306	-0.0185429	-0.435545	0.97449	-1	182	0.435545	0.97449
183	cg04500377	-0.0174724	-0.230893	1.1951	-1	183	0.230893	1.1951
184	cg12939283	0.00642296	-0.508879	-0.51549	1	184	0.508879	0.51549
185	cg01894846	-0.0179916	-0.267664	1.12963	-1	185	0.267664	1.12963
186	cg00417323	0.0203079	-0.468283	-1.13771	1	186	0.468283	1.13771
187	cg00103778	0.00167689	-0.515381	-0.123569	1	187	0.515381	0.123569
188	cg16193278	-0.00195071	-0.48041	0.173516	-1	188	0.48041	0.173516
189	cg00387658	0.00522903	-0.453782	-0.34812	1	189	0.453782	0.34812
190	cg07927379	-0.00131235	0.398069	0.164458	-1	190	0.398069	0.164458
191	cg14517133	-0.0375312	-0.29479	1.77675	-1	191	0.29479	1.77675
192	cg13033938	0.00371626	-0.415982	-0.557831	1	192	0.415982	0.557831
193	cg20608990	0.00209031	-0.414066	-0.116902	1	193	0.414066	0.116902
194	cg16810343	0.00870393	-0.463303	-0.600555	1	194	0.463303	0.600555
195	cg26543112	0.00325726	-0.497666	-0.246029	1	195	0.497666	0.246029
196	cg01747664	-0.00522597	-0.340343	0.381293	-1	196	0.340343	0.381293
197	cg10597359	0.0098885	-0.44558	-0.595191	1	197	0.44558	0.595191
198	cg20052760	-0.00729039	-0.377835	0.50907	-1	198	0.377835	0.50907
199	cg14195318	-0.000141429	-0.475096	0.0174413	-1	199	0.475096	0.0174413
200	cg05156137	0.00465317	-0.553195	-0.264965	1	200	0.553195	0.264965
201	cg05934592	-0.00532955	-0.382259	0.39312	-1	201	0.382259	0.39312
202	cg13385220	-0.0157736	-0.302219	0.887301	-1	202	0.302219	0.887301
203	cg07797372	0.00517636	-0.474009	-0.268919	1	203	0.474009	0.268919
204	cg05373251	0.0120764	-0.276415	-0.674621	1	204	0.276415	0.674621
205	cg03725309	-0.032305	-0.44245	2.5153	-1	205	0.44245	2.5153
206	cg26403171	-0.00751003	-0.320114	0.425109	-1	206	0.320114	0.425109
207	cg19056004	0.0288361	-0.49045	-1.78188	1	207	0.49045	1.78188
208	cg19500607	0.0272032	-0.401826	-1.57726	1	208	0.401826	1.57726
209	cg14583999	-0.071467	-0.299218	3.27549	-1	209	0.299218	3.27549
210	cg22361181	-0.0040382	-0.412115	0.369131	-1	210	0.412115	0.369131
211	cg20669012	-0.0142393	-0.434751	1.21067	-1	211	0.434751	1.21067
212	cg14305711	-0.00446141	-0.30817	0.418372	-1	212	0.30817	0.418372
213	cg24883498	-0.0275704	-0.310042	2.05006	-1	213	0.310042	2.05006
214	cg15730857	-0.0273424	-0.303404	1.64489	-1	214	0.303404	1.64489
215	cg08784091	-0.00510307	-0.381742	0.624496	-1	215	0.381742	0.624496
216	cg00101260	-0.000482092	-0.534325	0.0392724	-1	216	0.534325	0.0392724
217	cg08558886	-0.00797639	-0.387195	0.448087	-1	217	0.387195	0.448087
218	cg16276108	-0.0205524	-0.386945	1.46609	-1	218	0.386945	1.46609
219	cg11836829	-0.000624195	-0.451727	0.04776	-1	219	0.451727	0.04776
220	cg25410668	-0.0107334	0.53482	0.663325	-1	220	0.53482	0.663325
221	cg19510626	-0.00932591	-0.358416	0.570813	-1	221	0.358416	0.570813
222	cg12776156	0.00750529	-0.501991	-0.720211	1	222	0.501991	0.720211
223	cg20747538	0.0123702	-0.50534	-0.967624	1	223	0.50534	0.967624
224	cg19784428	-0.00828653	-0.419396	0.419824	-1	224	0.419396	0.419824
225	cg23715749	0.0189482	-0.475828	-1.0998	1	225	0.475828	1.0998
226	cg01201215	0.0143164	-0.334044	-0.876788	1	226	0.334044	0.876788
227	cg06474661	0.0289413	-0.378896	-1.97789	1	227	0.378896	1.97789
228	cg03584351	-0.0321106	-0.320302	1.71719	-1	228	0.320302	1.71719
229	cg13443911	-0.0224276	-0.234132	1.37575	-1	229	0.234132	1.37575
230	cg01820962	-0.0290783	-0.341794	1.47665	-1	230	0.341794	1.47665
231	cg26685941	-0.0258251	-0.423575	1.81661	-1	231	0.423575	1.81661
232	cg06335143	-0.0122465	0.540229	0.953187	-1	232	0.540229	0.953187
233	cg12623930	-0.0044097	-0.512736	0.402945	-1	233	0.512736	0.402945
234	cg18186343	-0.0207964	-0.365011	1.2232	-1	234	0.365011	1.2232
235	cg05915866	-0.0100938	-0.316336	0.507897	-1	235	0.316336	0.507897
236	cg00573770	-0.0442284	-0.472046	2.22973	-1	236	0.472046	2.22973
237	cg18079948	-0.00731452	-0.379822	0.431132	-1	237	0.379822	0.431132
238	cg18076651	-0.0176915	-0.337943	1.49407	-1	238	0.337943	1.49407
239	cg04908588	0.0171984	-0.213106	-1.06241	1	239	0.213106	1.06241
240	cg03752138	-0.0121248	-0.357979	0.909124	-1	240	0.357979	0.909124
241	cg11807280	-0.0254242	-0.520523	1.02399	-1	241	0.520523	1.02399
242	cg03638795	-0.00771323	-0.421916	0.562376	-1	242	0.421916	0.562376
243	cg22353329	-0.00630402	0.344749	0.530659	-1	243	0.344749	0.530659
244	cg19590421	0.026468	-0.38701	-1.38922	1	244	0.38701	1.38922
245	cg18237330	-0.0103619	-0.302304	0.565633	-1	245	0.302304	0.565633
246	cg06934523	-0.000132301	-0.415983	0.0100663	-1	246	0.415983	0.0100663
247	cg26210267	-0.00310976	-0.394426	0.256715	-1	247	0.394426	0.256715
248	cg03236802	-0.010623	0.416143	0.700344	-1	248	0.416143	0.700344
249	cg18406708	-0.00173792	-0.381964	0.111327	-1	249	0.381964	0.111327
250	cg19825437	0.000650759	-0.362157	-0.0433773	1	250	0.362157	0.0433773
251	cg18236477	-0.0118192	0.48934	0.938283	-1	251	0.48934	0.938283
252	cg14314729	-0.00692254	-0.494009	0.508431	-1	252	0.494009	0.508431
253	cg18876270	-0.00168731	-0.414338	0.132961	-1	253	0.414338	0.132961
254	cg15480367	-0.0112951	0.601292	0.937456	-1	254	0.601292	0.937456
255	cg10001186	5.27606e-05	-0.451387	-0.00319498	1	255	0.451387	0.00319498
256	cg04208403	-0.0102222	-0.529135	0.807052	-1	256	0.529135	0.807052
257	cg20813374	-0.00544507	-0.495566	0.419855	-1	257	0.495566	0.419855
258	cg21874213	-0.00335755	-0.442483	0.245436	-1	258	0.442483	0.245436
259	cg11220950	-0.00402296	0.569846	0.335932	-1	259	0.569846	0.335932
260	cg16431787	-0.0126611	-0.419452	0.714154	-1	260	0.419452	0.714154
261	cg19852660	-0.00483733	-0.316945	0.286819	-1	261	0.316945	0.286819
262	cg04604946	0.00578427	-0.538276	-0.484678	1	262	0.538276	0.484678
263	cg01713950	-0.00943484	-0.462685	0.572975	-1	263	0.462685	0.572975
264	cg19711579	-0.00520733	0.409088	0.581702	-1	264	0.409088	0.581702
265	cg20543183	-0.00655346	-0.409219	0.514398	-1	265	0.409219	0.514398
266	cg21922223	-0.0083328	-0.394846	0.904215	-1	266	0.394846	0.904215
267	cg19702785	-0.00874845	0.579992	0.74899	-1	267	0.579992	0.74899
268	cg05656900	0.0034997	-0.348797	-0.234123	1	268	0.348797	0.234123
269	cg14775286	0.00819431	-0.419656	-0.479098	1	269	0.419656	0.479098
270	cg11751101	-0.00648302	-0.361908	0.403278	-1	270	0.361908	0.403278
271	cg24212517	-0.00250537	-0.435524	0.278458	-1	271	0.435524	0.278458
272	cg06400319	-0.000409907	-0.373004	0.0219898	-1	272	0.373004	0.0219898
273	cg05724065	-0.00742182	-0.368976	0.515706	-1	273	0.368976	0.515706
274	cg22213242	0.0197464	0.366777	-1.75745	1	274	0.366777	1.75745
275	cg09884851	-0.0198372	-0.334144	0.956065	-1	275	0.334144	0.956065
276	cg12079303	-0.0269507	-0.404446	1.60979	-1	276	0.404446	1.60979
277	cg05412028	-0.00582708	-0.226301	0.498627	-1	277	0.226301	0.498627
278	cg13856810	0.0127767	-0.333298	-0.841275	1	278	0.333298	0.841275
279	cg04738109	-0.0108699	-0.265538	0.706772	-1	279	0.265538	0.706772
280	cg17457912	-0.0324027	-0.324887	2.25841	-1	280	0.324887	2.25841
281	cg05093315	0.0122234	-0.384654	-0.831349	1	281	0.384654	0.831349
282	cg23606718	-0.0205634	0.572612	1.48459	-1	282	0.572612	1.48459
283	cg07568841	0.041156	-0.476616	-2.47571	1	283	0.476616	2.47571
284	cg06532574	0.0107525	-0.315202	-0.472695	1	284	0.315202	0.472695
285	cg07158339	0.00145179	-0.369893	-0.0777041	1	285	0.369893	0.0777041
286	cg02513379	0.0326104	-0.491894	-2.11057	1	286	0.491894	2.11057
287	cg10107473	0.00175154	-0.329914	-0.102821	1	287	0.329914	0.102821
288	cg07368443	-0.0129517	-0.417831	0.98935	-1	288	0.417831	0.98935
289	cg12206199	-0.00188873	0.30382	0.283586	-1	289	0.30382	0.283586
290	cg17694795	-0.00327917	0.41803	0.274124	-1	290	0.41803	0.274124
291	cg15618978	-0.00268125	0.469801	0.182454	-1	291	0.469801	0.182454
292	cg15037004	-0.0289064	-0.340153	1.55549	-1	292	0.340153	1.55549
293	cg20012601	-0.0154099	-0.283292	0.885901	-1	293	0.283292	0.885901
294	cg13807549	-0.0296482	-0.305653	1.98825	-1	294	0.305653	1.98825
295	cg23718736	-0.0257455	-0.433932	1.68763	-1	295	0.433932	1.68763
296	cg03399905	-0.0100904	0.400074	1.05886	-1	296	0.400074	1.05886
297	cg11064966	-0.025144	-0.421771	1.66853	-1	297	0.421771	1.66853
298	cg26614073	0.00180112	-0.426987	-0.108747	1	298	0.426987	0.108747
299	cg25793051	-0.0139787	-0.28231	0.944251	-1	299	0.28231	0.944251
300	cg11412248	0.0244289	-0.412088	-1.47321	1	300	0.412088	1.47321
301	cg14747813	-0.00582218	-0.394233	0.351339	-1	301	0.394233	0.351339
302	cg18877361	0.00230806	-0.365581	-0.145128	1	302	0.365581	0.145128
303	cg17832704	-0.0173908	-0.320219	0.994922	-1	303	0.320219	0.994922
304	cg21406967	-0.015868	-0.308291	1.06967	-1	304	0.308291	1.06967
305	cg06142740	-0.000911643	-0.415686	0.0714831	-1	305	0.415686	0.0714831
306	cg02170478	-0.00934151	-0.413481	0.535358	-1	306	0.413481	0.535358
307	cg09744397	-0.00247201	-0.311384	0.161731	-1	307	0.311384	0.161731
308	cg24217948	-0.0249863	-0.366735	1.30472	-1	308	0.366735	1.30472
309	cg16541026	0.0076889	-0.387374	-0.497702	1	309	0.387374	0.497702
310	cg10731256	-0.0169096	-0.279765	0.846322	-1	310	0.279765	0.846322
311	cg02286081	0.00279557	-0.50099	-0.232583	1	311	0.50099	0.232583
312	cg14480266	-0.0176924	-0.265703	1.06897	-1	312	0.265703	1.06897
313	cg04284993	-0.0239805	-0.223628	1.26056	-1	313	0.223628	1.26056
314	cg15989810	-0.00432336	-0.390021	0.243609	-1	314	0.390021	0.243609
315	cg03289906	-0.0098471	-0.301361	0.56631	-1	315	0.301361	0.56631
316	cg14069287	-0.0371872	-0.358325	2.1581	-1	316	0.358325	2.1581
317	cg12667125	0.000259594	-0.252809	-0.0187548	1	317	0.252809	0.0187548
318	cg18826637	0.00248686	-0.552473	-0.107025	1	318	0.552473	0.107025
319	cg12711760	0.0104531	-0.496747	-0.744978	1	319	0.496747	0.744978
320	cg06060874	-0.0376317	-0.33019	1.81477	-1	320	0.33019	1.81477
321	cg24848615	-0.0244762	-0.300452	1.4659	-1	321	0.300452	1.4659
322	cg00232105	-0.00160698	-0.277472	0.101178	-1	322	0.277472	0.101178
323	cg25478614	-0.00429351	0.522136	0.312597	-1	323	0.522136	0.312597
324	cg03039990	-0.0212139	-0.316546	1.27876	-1	324	0.316546	1.27876
325	cg00533891	-0.0137265	-0.368092	0.780567	-1	325	0.368092	0.780567
326	cg11826475	-0.00367589	-0.489718	0.312942	-1	326	0.489718	0.312942
327	cg15704699	-0.00309946	-0.411628	0.193411	-1	327	0.411628	0.193411
328	cg04793090	-0.00482762	-0.369462	0.614636	-1	328	0.369462	0.614636
329	cg22927302	0.0209212	-0.492655	-1.68915	1	329	0.492655	1.68915
330	cg16969368	-0.0143757	0.429741	0.907069	-1	330	0.429741	0.907069
331	cg20222376	-0.011907	-0.41536	0.96596	-1	331	0.41536	0.96596
332	cg06419846	0.0322817	0.319707	-2.72983	1	332	0.319707	2.72983
333	cg24627299	-0.020211	-0.182648	0.915121	-1	333	0.182648	0.915121
334	cg05405914	-0.000133355	-0.429142	0.00844788	-1	334	0.429142	0.00844788
335	cg23126342	-0.0462159	-0.301891	1.98269	-1	335	0.301891	1.98269
336	cg05308819	-0.0169535	-0.447972	1.34324	-1	336	0.447972	1.34324
337	cg11084334	-0.0264136	0.532276	1.7444	-1	337	0.532276	1.7444
338	cg27467282	-0.0147004	-0.212985	0.973987	-1	338	0.212985	0.973987
339	cg16477091	-0.00662094	0.531187	0.627635	-1	339	0.531187	0.627635
340	cg01804382	-0.0022262	-0.294784	0.21372	-1	340	0.294784	0.21372
341	cg02303505	-0.0166179	-0.339108	0.847971	-1	341	0.339108	0.847971
342	cg07568430	-0.0215449	-0.286157	1.36793	-1	342	0.286157	1.36793
343	cg05303901	-0.0279015	-0.264367	1.70926	-1	343	0.264367	1.70926
344	cg20515136	-0.0174731	-0.415989	1.33845	-1	344	0.415989	1.33845
345	cg13055199	0.00629086	-0.460231	-0.36276	1	345	0.460231	0.36276
346	cg24057710	-0.0160438	-0.309291	1.13868	-1	346	0.309291	1.13868
347	cg00029246	-0.00704633	-0.262328	0.337168	-1	347	0.262328	0.337168
348	cg09164913	0.00570001	-0.341585	-0.36104	1	348	0.341585	0.36104
349	cg17621438	-0.0238706	-0.366792	1.54953	-1	349	0.366792	1.54953
350	cg13393785	-0.00217221	-0.288848	0.14684	-1	350	0.288848	0.14684
351	cg10277912	0.0145687	-0.468403	-1.05234	1	351	0.468403	1.05234
352	cg00193668	0.0199086	-0.441193	-1.3504	1	352	0.441193	1.3504
353	cg20303331	-0.0124474	-0.455556	0.880792	-1	353	0.455556	0.880792
354	cg05619598	-0.00200735	-0.448778	0.134122	-1	354	0.448778	0.134122
355	cg05898618	-0.00234634	-0.299021	0.120235	-1	355	0.299021	0.120235
356	cg12513221	-0.0149762	-0.241549	1.09593	-1	356	0.241549	1.09593
357	cg20469744	0.0134163	-0.230543	-0.842823	1	357	0.230543	0.842823
358	cg03530962	-0.00931442	-0.435535	0.562999	-1	358	0.435535	0.562999
359	cg18898125	-0.00427301	0.423886	0.426575	-1	359	0.423886	0.426575
360	cg22947000	-0.0301166	-0.330019	1.59635	-1	360	0.330019	1.59635
361	cg00552892	-0.00580363	-0.323178	0.319173	-1	361	0.323178	0.319173
362	cg13473356	-0.00864439	0.261069	0.883666	-1	362	0.261069	0.883666
363	cg08310088	-0.0106996	-0.456882	0.801345	-1	363	0.456882	0.801345
364	cg00448560	-0.00928577	-0.413964	0.682511	-1	364	0.413964	0.682511
365	cg05379350	-0.0104084	-0.422328	0.825122	-1	365	0.422328	0.825122
366	cg19936954	-0.00120644	-0.451722	0.0849462	-1	366	0.451722	0.0849462
367	cg23461714	-0.00625938	-0.282987	0.555016	-1	367	0.282987	0.555016
368	cg11331344	0.00537062	-0.374417	-0.424243	1	368	0.374417	0.424243
369	cg19913291	0.00255395	-0.33103	-0.153387	1	369	0.33103	0.153387
370	cg16682903	-0.0805995	-0.248027	3.69661	-1	370	0.248027	3.69661
371	cg03963327	-0.000315823	0.251463	0.0478832	-1	371	0.251463	0.0478832
372	cg17136255	0.00727674	-0.407269	-0.48026	1	372	0.407269	0.48026
373	cg14257429	0.00892109	-0.494947	-0.621262	1	373	0.494947	0.621262
374	cg11848931	0.0483571	-0.316159	-2.47875	1	374	0.316159	2.47875
375	cg07806886	-0.0102544	0.452397	0.801692	-1	375	0.452397	0.801692
376	cg27386529	-0.00660047	-0.314452	0.412148	-1	376	0.314452	0.412148
377	cg03485669	0.00900697	-0.36142	-0.543566	1	377	0.36142	0.543566
378	cg18568061	-0.01393	-0.109544	0.943302	-1	378	0.109544	0.943302
379	cg26276120	-0.0100793	-0.453905	0.834602	-1	379	0.453905	0.834602
380	cg22929506	0.00160653	-0.393928	-0.100316	1	380	0.393928	0.100316
381	cg04200607	0.00296901	-0.356692	-0.189175	1	381	0.356692	0.189175
382	cg23254047	-0.00898194	-0.271682	0.769888	-1	382	0.271682	0.769888
383	cg23808213	-0.0333797	-0.211978	1.6088	-1	383	0.211978	1.6088
384	cg23386330	-0.0163086	-0.343062	1.32093	-1	384	0.343062	1.32093
385	cg00481951	-0.0172829	0.598498	1.27941	-1	385	0.598498	1.27941
386	cg01314044	-0.0223885	-0.237952	1.52436	-1	386	0.237952	1.52436
387	cg16686396	-0.0259699	-0.422605	1.43747	-1	387	0.422605	1.43747
388	cg19848940	-0.0140755	-0.358366	0.901753	-1	388	0.358366	0.901753
389	cg25371036	-0.0371915	-0.425911	2.28421	-1	389	0.425911	2.28421
390	cg14209784	-0.0022573	-0.415166	0.13264	-1	390	0.415166	0.13264
391	cg22007809	0.00528762	-0.355471	-0.309504	1	391	0.355471	0.309504
392	cg26158023	-0.00323641	-0.39235	0.285771	-1	392	0.39235	0.285771
393	cg27346545	-0.0121307	-0.341945	0.667362	-1	393	0.341945	0.667362
394	cg01447660	-0.000363242	-0.349879	0.0251125	-1	394	0.349879	0.0251125
395	cg00876267	-0.00246175	-0.427963	0.171818	-1	395	0.427963	0.171818
396	cg07850154	-0.0307644	-0.337169	1.94755	-1	396	0.337169	1.94755
397	cg18725681	-0.001338	-0.282206	0.101105	-1	397	0.282206	0.101105
398	cg22112841	0.00414235	-0.358234	-0.321387	1	398	0.358234	0.321387
399	cg04890576	0.0239161	-0.418964	-1.0946	1	399	0.418964	1.0946
400	cg02395812	0.00223977	-0.402944	-0.204589	1	400	0.402944	0.204589
401	cg21990700	-0.0140914	-0.360595	0.952288	-1	401	0.360595	0.952288
402	cg09105193	-0.00957907	0.38631	0.881291	-1	402	0.38631	0.881291
403	cg03061960	-0.0222164	-0.181004	1.59994	-1	403	0.181004	1.59994
404	cg01881062	-0.0181155	-0.366132	1.2114	-1	404	0.366132	1.2114
405	cg20107346	0.00859212	-0.283661	-0.601221	1	405	0.283661	0.601221
406	cg14837598	-0.0145291	-0.362924	0.827956	-1	406	0.362924	0.827956
407	cg04651240	0.0102017	-0.44219	-0.710932	1	407	0.44219	0.710932
408	cg20536364	-0.039069	-0.237792	2.11736	-1	408	0.237792	2.11736
409	cg02151301	0.00676124	-0.380027	-0.488486	1	409	0.380027	0.488486
410	cg03350900	-0.0107414	0.512918	0.868391	-1	410	0.512918	0.868391
411	cg07095347	-0.0142815	-0.275622	0.70815	-1	411	0.275622	0.70815
412	cg05316627	-0.0346837	-0.463097	1.83984	-1	412	0.463097	1.83984
413	cg04955914	0.0123745	-0.449473	-0.811783	1	413	0.449473	0.811783
414	cg08540945	-0.0101802	0.378975	0.776423	-1	414	0.378975	0.776423
415	cg26610808	0.00504089	-0.406036	-0.47702	1	415	0.406036	0.47702
416	cg24590353	-0.0216808	-0.231153	1.36543	-1	416	0.231153	1.36543
417	cg14532755	0.0158424	-0.310335	-0.984907	1	417	0.310335	0.984907
418	cg19753867	-0.00230362	-0.410668	0.180684	-1	418	0.410668	0.180684
419	cg00094518	-0.0146464	0.545333	1.06283	-1	419	0.545333	1.06283
420	cg01719405	0.0380638	-0.487784	-2.06761	1	420	0.487784	2.06761
421	cg15903032	-0.0294366	-0.279359	1.96298	-1	421	0.279359	1.96298
422	cg16742481	-0.0219225	-0.358887	1.74045	-1	422	0.358887	1.74045
423	cg04955333	-0.0108499	-0.388201	0.694738	-1	423	0.388201	0.694738
424	cg07388493	0.0190987	-0.488848	-1.13429	1	424	0.488848	1.13429
425	cg13278478	-0.0125004	-0.355551	0.718334	-1	425	0.355551	0.718334
426	cg27193080	-0.0296309	-0.222619	1.83675	-1	426	0.222619	1.83675
427	cg17280346	-0.0232761	0.510597	1.34993	-1	427	0.510597	1.34993
428	cg06911110	-0.0307148	-0.356716	1.88762	-1	428	0.356716	1.88762
429	cg04006143	0.0296923	-0.330916	-1.68031	1	429	0.330916	1.68031
430	cg06777902	0.01838	-0.173624	-1.04573	1	430	0.173624	1.04573
431	cg14836018	0.020148	-0.410164	-1.14776	1	431	0.410164	1.14776
432	cg24144893	-0.0215841	-0.165723	1.20021	-1	432	0.165723	1.20021
433	cg04275362	-0.0112326	-0.447777	0.679673	-1	433	0.447777	0.679673
434	cg20188739	0.0344827	-0.432188	-1.97874	1	434	0.432188	1.97874
435	cg18311633	-0.00648125	-0.325257	0.514395	-1	435	0.325257	0.514395
436	cg02506717	-0.0266523	-0.202493	1.62854	-1	436	0.202493	1.62854
437	cg04519462	0.00372108	-0.403845	-0.221036	1	437	0.403845	0.221036
438	cg17326451	-0.0280662	-0.26907	1.48306	-1	438	0.26907	1.48306
439	cg19421125	-0.0175787	-0.44737	1.00733	-1	439	0.44737	1.00733
440	cg14689532	-0.0226371	-0.313466	1.55296	-1	440	0.313466	1.55296
441	cg01671681	-0.0174471	-0.389446	1.01855	-1	441	0.389446	1.01855
442	cg07931844	0.0239588	-0.565747	-1.83474	1	442	0.565747	1.83474
443	cg13954457	-0.0268447	0.493946	1.68212	-1	443	0.493946	1.68212
444	cg10822172	-0.0316041	-0.199677	2.03204	-1	444	0.199677	2.03204
445	cg16744741	-0.041361	-0.292316	2.52841	-1	445	0.292316	2.52841
446	cg15676719	-0.00694287	-0.425366	0.519425	-1	446	0.425366	0.519425
447	cg23832497	0.000244298	-0.243109	-0.0330527	1	447	0.243109	0.0330527
448	cg18738190	-0.0237618	-0.491193	1.17543	-1	448	0.491193	1.17543
449	cg05061804	-0.00229798	-0.383226	0.197086	-1	449	0.383226	0.197086
450	cg26122129	-0.0264806	-0.29427	1.60317	-1	450	0.29427	1.60317
451	cg14989226	0.0138061	-0.466181	-0.925824	1	451	0.466181	0.925824
452	cg21858516	-0.00388682	-0.228745	0.250328	-1	452	0.228745	0.250328
453	cg11532433	-0.0237509	-0.29897	1.20651	-1	453	0.29897	1.20651
454	cg05207637	-0.00863602	-0.391163	0.474762	-1	454	0.391163	0.474762
455	cg19663246	-0.0213069	-0.385127	1.02079	-1	455	0.385127	1.02079
456	cg05106770	-0.0129782	-0.346721	0.680776	-1	456	0.346721	0.680776
457	cg05835416	-0.00550748	-0.089959	0.410854	-1	457	0.089959	0.410854
458	cg19991948	-0.0218901	-0.334745	1.31994	-1	458	0.334745	1.31994
459	cg22112832	0.00473785	-0.429601	-0.34036	1	459	0.429601	0.34036
460	cg23913963	-0.00961141	-0.330001	0.558005	-1	460	0.330001	0.558005
461	cg18418479	0.0150113	-0.441011	-1.21904	1	461	0.441011	1.21904
462	cg01282174	-0.0266886	-0.307697	1.62105	-1	462	0.307697	1.62105
463	cg06661266	0.0153791	-0.379709	-0.803706	1	463	0.379709	0.803706
464	cg19729744	-0.0254295	-0.395842	1.23198	-1	464	0.395842	1.23198
465	cg16047471	0.00554934	-0.274053	-0.320525	1	465	0.274053	0.320525
466	cg17094065	-0.0220994	-0.33968	1.23622	-1	466	0.33968	1.23622
467	cg18018313	0.0171442	-0.278207	-1.16847	1	467	0.278207	1.16847
468	cg06969845	-0.0139324	-0.28605	0.874695	-1	468	0.28605	0.874695
469	cg14898223	-0.0762165	-0.27782	3.45188	-1	469	0.27782	3.45188
470	cg14042143	-0.0403267	-0.437665	2.06316	-1	470	0.437665	2.06316
471	cg11025604	-0.0348253	-0.305144	1.85183	-1	471	0.305144	1.85183
472	cg08877357	-0.00846869	-0.385604	0.442971	-1	472	0.385604	0.442971
473	cg21116457	-0.0204342	-0.263771	1.22897	-1	473	0.263771	1.22897
474	cg18964582	-0.00857393	-0.38515	0.608578	-1	474	0.38515	0.608578
475	cg19401340	-0.00138292	0.3552	0.222156	-1	475	0.3552	0.222156
476	cg05213896	-0.0241153	0.492905	1.46542	-1	476	0.492905	1.46542
477	cg12298445	-0.0214284	-0.271603	1.54426	-1	477	0.271603	1.54426
478	cg06002638	-0.00419353	-0.268538	0.33603	-1	478	0.268538	0.33603
479	cg11367633	-0.0307497	-0.317313	1.997	-1	479	0.317313	1.997
480	cg05150327	0.00182322	-0.268434	-0.111555	1	480	0.268434	0.111555
481	cg04826368	-0.0348317	-0.344279	1.85363	-1	481	0.344279	1.85363
482	cg01882991	0.00780532	-0.364863	-0.564141	1	482	0.364863	0.564141
483	cg21962791	0.00637588	-0.356451	-0.353999	1	483	0.356451	0.353999
484	cg23746497	-0.0414266	0.530769	2.33748	-1	484	0.530769	2.33748
485	cg15474579	-0.037845	-0.229175	2.20218	-1	485	0.229175	2.20218
486	cg24868150	0.00766457	-0.395702	-0.607768	1	486	0.395702	0.607768
487	cg18808904	-0.0192886	-0.362895	1.08945	-1	487	0.362895	1.08945
488	cg27291385	-0.0124609	-0.290804	0.807468	-1	488	0.290804	0.807468
489	cg07558287	-0.00561773	0.217317	0.57961	-1	489	0.217317	0.57961
490	cg11503396	0.0179951	-0.40034	-0.990312	1	490	0.40034	0.990312
491	cg08713098	-0.00113651	-0.461167	0.0898515	-1	491	0.461167	0.0898515
492	cg01234420	-0.0605494	-0.371734	3.32805	-1	492	0.371734	3.32805
493	cg14438325	-0.0172879	-0.401609	1.20281	-1	493	0.401609	1.20281
494	cg13203811	-0.0134856	-0.403186	1.10789	-1	494	0.403186	1.10789
495	cg23753748	-0.0145359	-0.312875	0.837884	-1	495	0.312875	0.837884
496	cg15448975	-0.0214728	0.432839	1.57786	-1	496	0.432839	1.57786
497	cg02898293	-0.0148827	0.430148	1.1544	-1	497	0.430148	1.1544
498	cg01542719	0.00262313	-0.343505	-0.178295	1	498	0.343505	0.178295
499	cg25544461	-0.0115399	-0.330325	0.798495	-1	499	0.330325	0.798495
500	cg27466129	0.0116579	-0.215246	-0.57701	1	500	0.215246	0.57701
501	cg13683374	-0.0113464	-0.383047	0.830839	-1	501	0.383047	0.830839
502	cg20219381	-0.0194562	0.470445	1.22468	-1	502	0.470445	1.22468
503	cg18215449	0.0194557	-0.519349	-1.05379	1	503	0.519349	1.05379
504	cg13770361	-0.00612829	-0.329142	0.359509	-1	504	0.329142	0.359509
505	cg00740914	-0.0110932	-0.369845	0.615482	-1	505	0.369845	0.615482
506	cg01101873	-0.0213115	-0.360764	1.34573	-1	506	0.360764	1.34573
507	cg15297650	-0.0330285	-0.270077	2.29576	-1	507	0.270077	2.29576
508	cg27014438	-0.039503	-0.361806	1.64354	-1	508	0.361806	1.64354
509	cg17269633	-0.0192507	0.334175	1.30501	-1	509	0.334175	1.30501
510	cg05131526	-0.0082275	-0.233229	0.524043	-1	510	0.233229	0.524043
511	cg18464726	-0.0146902	-0.34701	1.08224	-1	511	0.34701	1.08224
512	cg09706243	-0.000739345	-0.498811	0.0595724	-1	512	0.498811	0.0595724
513	cg06540876	-0.00581927	-0.288458	0.392481	-1	513	0.288458	0.392481
514	cg04536704	-0.00489764	-0.273417	0.319677	-1	514	0.273417	0.319677
515	cg01102833	-0.0122362	-0.267077	0.880726	-1	515	0.267077	0.880726
516	cg15393702	-0.0359745	-0.34575	1.87914	-1	516	0.34575	1.87914
517	cg01511567	0.00815119	-0.382522	-0.654816	1	517	0.382522	0.654816
518	cg18473521	-0.0200368	0.524627	1.08136	-1	518	0.524627	1.08136
519	cg24853724	-0.0148465	0.483561	1.19307	-1	519	0.483561	1.19307
520	cg21915074	0.00521656	-0.39085	-0.437556	1	520	0.39085	0.437556
521	cg21801378	-0.00774316	0.406731	0.776225	-1	521	0.406731	0.776225
522	cg14296767	-0.0189029	-0.349789	0.932899	-1	522	0.349789	0.932899
523	cg01957582	-0.00580003	-0.310053	0.379906	-1	523	0.310053	0.379906
524	cg16361302	-0.00897731	0.406426	0.803509	-1	524	0.406426	0.803509
525	cg01514353	0.00998559	-0.321304	-0.674444	1	525	0.321304	0.674444
526	cg03967327	-0.000117839	-0.224036	0.00792058	-1	526	0.224036	0.00792058
527	cg27219955	0.0178568	-0.486881	-1.2761	1	527	0.486881	1.2761
528	cg18248586	-0.0204177	-0.210526	1.18589	-1	528	0.210526	1.18589
529	cg04956949	-0.019564	-0.289021	1.36598	-1	529	0.289021	1.36598
530	cg05304393	-0.0097335	-0.228327	0.579481	-1	530	0.228327	0.579481
531	cg13021857	-0.00833297	-0.334865	0.404402	-1	531	0.334865	0.404402
532	cg14442492	-0.0119436	-0.258869	0.73841	-1	532	0.258869	0.73841
533	cg14614643	-0.0248841	-0.337253	1.20864	-1	533	0.337253	1.20864
534	cg01329789	0.00978921	-0.381719	-0.604625	1	534	0.381719	0.604625
535	cg21117668	-0.0073873	0.319824	0.628988	-1	535	0.319824	0.628988
536	cg22273555	-0.0137789	-0.469209	1.13	-1	536	0.469209	1.13
537	cg11202634	-0.0167048	-0.309016	1.21201	-1	537	0.309016	1.21201
538	cg17228560	0.00888428	-0.307281	-0.475395	1	538	0.307281	0.475395
539	cg16003790	0.000663754	-0.437925	-0.0503953	1	539	0.437925	0.0503953
540	cg16746355	-0.0113511	-0.278162	0.690823	-1	540	0.278162	0.690823
541	cg17508639	0.00110672	-0.320049	-0.0603977	1	541	0.320049	0.0603977
542	cg08570034	-0.0174312	-0.23797	0.897822	-1	542	0.23797	0.897822
543	cg06163904	-0.00725129	-0.242889	0.499391	-1	543	0.242889	0.499391
544	cg26489497	-0.017846	-0.335973	1.28897	-1	544	0.335973	1.28897
545	cg23878906	-0.00622595	-0.130211	0.312015	-1	545	0.130211	0.312015
546	cg08343644	-0.00161214	-0.261195	0.144822	-1	546	0.261195	0.144822
547	cg00792107	-0.00138573	-0.257499	0.0966748	-1	547	0.257499	0.0966748
548	cg04109092	-0.0249375	-0.310805	1.47097	-1	548	0.310805	1.47097
549	cg01521274	-0.0216718	-0.209398	1.48899	-1	549	0.209398	1.48899
550	cg23571812	-0.00378632	0.327242	0.374689	-1	550	0.327242	0.374689
551	cg21448423	-0.0218128	-0.260931	0.974661	-1	551	0.260931	0.974661
552	cg03013070	-0.0263712	-0.247253	1.55413	-1	552	0.247253	1.55413
553	cg11143148	0.00706525	-0.370395	-0.501394	1	553	0.370395	0.501394
554	cg08267148	-0.0226727	-0.231743	1.28499	-1	554	0.231743	1.28499
555	cg22943590	-0.021244	-0.462822	0.884118	-1	555	0.462822	0.884118
556	cg18715243	-0.00943608	-0.382816	0.64062	-1	556	0.382816	0.64062
557	cg19873536	-0.0188499	-0.312449	0.956788	-1	557	0.312449	0.956788
558	cg10772169	-0.00272853	-0.308529	0.210206	-1	558	0.308529	0.210206
559	cg07529654	-0.0524405	-0.394679	2.61708	-1	559	0.394679	2.61708
560	cg00921350	-0.00985494	-0.353823	0.729088	-1	560	0.353823	0.729088
561	cg16554099	-0.0173389	-0.265713	1.06808	-1	561	0.265713	1.06808
562	cg14129473	-0.0491178	-0.25182	2.52944	-1	562	0.25182	2.52944
563	cg17864091	0.00442741	-0.321064	-0.289099	1	563	0.321064	0.289099
564	cg14188401	0.0231134	-0.389801	-1.44826	1	564	0.389801	1.44826
565	cg04894619	-0.00860873	0.344989	0.827305	-1	565	0.344989	0.827305
566	cg26424147	0.00444819	-0.428664	-0.336597	1	566	0.428664	0.336597
567	cg13868393	0.0041783	-0.195726	-0.38847	1	567	0.195726	0.38847
568	cg14566959	-0.0304848	0.426451	1.68954	-1	568	0.426451	1.68954
569	cg00308841	0.00155292	-0.292568	-0.0872777	1	569	0.292568	0.0872777
570	cg23436584	-0.0250004	-0.310002	1.67014	-1	570	0.310002	1.67014
571	cg09927651	-0.00739906	-0.245353	0.637626	-1	571	0.245353	0.637626
572	cg16780603	-0.0146779	-0.259499	0.929411	-1	572	0.259499	0.929411
573	cg14175438	0.00896634	-0.3877	-0.719823	1	573	0.3877	0.719823
574	cg07336350	-0.0266246	0.421781	1.69782	-1	574	0.421781	1.69782
575	cg03211864	-0.0117028	-0.382152	1.03086	-1	575	0.382152	1.03086
576	cg12899747	0.0328563	-0.483089	-1.70118	1	576	0.483089	1.70118
577	cg02188818	-0.0110256	-0.308675	0.615689	-1	577	0.308675	0.615689
578	cg02399048	-0.0110056	-0.281475	0.681379	-1	578	0.281475	0.681379
579	cg00327072	0.000132912	0.405771	-0.0106912	1	579	0.405771	0.0106912
580	cg07233483	0.00468512	-0.362118	-0.364152	1	580	0.362118	0.364152
581	cg03103661	-0.0165979	-0.201767	1.02532	-1	581	0.201767	1.02532
582	cg20811755	-0.0222879	-0.248088	1.1668	-1	582	0.248088	1.1668
583	cg03397716	-0.00145832	0.348529	0.134546	-1	583	0.348529	0.134546
584	cg21016699	-0.0156355	-0.207089	0.932358	-1	584	0.207089	0.932358
585	cg16695548	-0.0170613	-0.38035	0.97234	-1	585	0.38035	0.97234
586	cg12892303	-0.0124995	0.471377	1.00153	-1	586	0.471377	1.00153
587	cg23418219	-0.0317075	-0.138261	2.1169	-1	587	0.138261	2.1169
588	cg14074174	-0.00967304	-0.421898	0.790756	-1	588	0.421898	0.790756
589	cg02540736	-0.0359144	-0.141274	2.01077	-1	589	0.141274	2.01077
590	cg26894354	0.010327	-0.417788	-0.740918	1	590	0.417788	0.740918
591	cg08236479	-0.00266025	-0.348478	0.179144	-1	591	0.348478	0.179144
592	cg08456051	-0.0205125	-0.330606	0.881172	-1	592	0.330606	0.881172
593	cg19804488	-0.0133093	-0.354244	0.945482	-1	593	0.354244	0.945482
594	cg14674720	-0.0264531	0.50962	1.94481	-1	594	0.50962	1.94481
595	cg19864060	0.0200303	-0.329434	-1.05931	1	595	0.329434	1.05931
596	cg04388666	-0.0122591	-0.290311	0.91649	-1	596	0.290311	0.91649
597	cg12258344	-0.000794258	-0.32861	0.0644449	-1	597	0.32861	0.0644449
598	cg10906284	-0.0296415	0.445358	1.93139	-1	598	0.445358	1.93139
599	cg27333886	-0.0187441	-0.329878	1.02519	-1	599	0.329878	1.02519
600	cg07127410	-0.0238049	-0.383655	1.26656	-1	600	0.383655	1.26656
601	cg03239580	-0.0130894	-0.272108	1.1285	-1	601	0.272108	1.1285
602	cg01256539	0.00602418	-0.322681	-0.279967	1	602	0.322681	0.279967
603	cg21523251	-0.00405498	0.321466	0.412917	-1	603	0.321466	0.412917
604	cg20731257	-0.013127	-0.220041	0.827153	-1	604	0.220041	0.827153
605	cg27209729	-0.0451385	-0.429243	2.24291	-1	605	0.429243	2.24291
606	cg03474926	0.00440875	-0.499949	-0.415803	1	606	0.499949	0.415803
607	cg08992872	-0.0128711	0.410685	1.09244	-1	607	0.410685	1.09244
608	cg06526721	-0.0120356	-0.285752	0.604202	-1	608	0.285752	0.604202
609	cg15414930	-0.0655608	-0.29004	3.3557	-1	609	0.29004	3.3557
610	cg05147578	-0.00861309	-0.29781	0.586441	-1	610	0.29781	0.586441
611	cg03853945	0.00488852	-0.436755	-0.295095	1	611	0.436755	0.295095
612	cg04098052	-0.0417696	-0.24396	2.21268	-1	612	0.24396	2.21268
613	cg09401099	-0.00849032	0.489152	0.695949	-1	613	0.489152	0.695949
614	cg01493685	0.000334489	-0.322515	-0.0339919	1	614	0.322515	0.0339919
615	cg05237436	-0.0486968	-0.345945	2.56331	-1	615	0.345945	2.56331
616	cg19120897	-0.01714	-0.205719	1.08838	-1	616	0.205719	1.08838
617	cg04872610	-0.00893087	-0.446907	0.762666	-1	617	0.446907	0.762666
618	cg17095489	-0.0233336	-0.340311	1.52606	-1	618	0.340311	1.52606
619	cg00602811	-0.094643	-0.461125	4.67443	-1	619	0.461125	4.67443
620	cg01851782	-0.0240802	-0.201643	1.71441	-1	620	0.201643	1.71441
621	cg00199059	0.0064377	-0.384793	-0.401351	1	621	0.384793	0.401351
622	cg09308553	-0.0115261	-0.276802	0.871069	-1	622	0.276802	0.871069
623	cg25334393	-0.00391073	0.435605	0.295487	-1	623	0.435605	0.295487
624	cg27068143	0.000446383	-0.407274	-0.0237919	1	624	0.407274	0.0237919
625	cg09001514	-0.00140724	-0.217644	0.0856919	-1	625	0.217644	0.0856919
626	cg03443986	-0.0118567	-0.3057	1.31574	-1	626	0.3057	1.31574
627	cg18887458	-0.0187822	-0.211808	0.967348	-1	627	0.211808	0.967348
628	cg24667575	0.00988293	0.412209	-0.582022	1	628	0.412209	0.582022
629	cg22040301	0.00205429	-0.374561	-0.107557	1	629	0.374561	0.107557
630	cg21439672	-0.0333795	-0.23081	1.79508	-1	630	0.23081	1.79508
631	cg01676322	-0.00782222	-0.326681	0.884938	-1	631	0.326681	0.884938
632	cg18042586	-0.0267376	-0.312576	1.68809	-1	632	0.312576	1.68809
633	cg25711003	-0.0331248	-0.274829	1.56147	-1	633	0.274829	1.56147
634	cg25424279	-0.0214559	-0.278871	1.37019	-1	634	0.278871	1.37019
635	cg18450254	-0.0549383	-0.317982	2.97625	-1	635	0.317982	2.97625
636	cg07843568	-0.000702689	-0.181813	0.0552354	-1	636	0.181813	0.0552354
637	cg19251242	-0.000170712	-0.201514	0.0127612	-1	637	0.201514	0.0127612
638	cg04812351	0.0101811	-0.311513	-0.643152	1	638	0.311513	0.643152
639	cg22402467	0.00447709	-0.342464	-0.27418	1	639	0.342464	0.27418
640	cg07871633	-0.0396009	-0.251456	2.58947	-1	640	0.251456	2.58947
641	cg04334016	-0.0189582	-0.33229	1.27983	-1	641	0.33229	1.27983
642	cg24774812	0.00277706	-0.37459	-0.237072	1	642	0.37459	0.237072
643	cg11067179	0.0278216	0.206485	-2.20246	1	643	0.206485	2.20246
644	cg14200127	-0.00729857	-0.271004	0.386414	-1	644	0.271004	0.386414
645	cg00244776	-0.00793945	-0.259431	0.470831	-1	645	0.259431	0.470831
646	cg24099956	-0.0314376	-0.38989	2.15633	-1	646	0.38989	2.15633
647	cg15906794	0.00336058	0.189681	-0.274624	1	647	0.189681	0.274624
648	cg26010412	-0.00889399	-0.377734	0.535328	-1	648	0.377734	0.535328
649	cg19593767	0.0101785	0.394293	-0.778648	1	649	0.394293	0.778648
650	cg07027613	-0.0231463	-0.292188	1.72497	-1	650	0.292188	1.72497
651	cg21585707	0.00565728	-0.307237	-0.405812	1	651	0.307237	0.405812
652	cg01538305	-0.0294816	-0.274863	1.98902	-1	652	0.274863	1.98902
653	cg04791601	-0.00725841	-0.221308	0.470271	-1	653	0.221308	0.470271
654	cg04283926	0.00199307	-0.297538	-0.140588	1	654	0.297538	0.140588
655	cg21800232	-0.0148019	0.366947	1.23516	-1	655	0.366947	1.23516
656	cg18427465	0.00406502	-0.386591	-0.209424	1	656	0.386591	0.209424
657	cg04940570	-0.0116836	0.478543	0.899356	-1	657	0.478543	0.899356
658	cg19419291	-0.0135994	-0.32131	0.705466	-1	658	0.32131	0.705466
659	cg00210249	0.00727035	-0.139166	-0.411352	1	659	0.139166	0.411352
660	cg02148324	-0.0192887	-0.315114	1.10299	-1	660	0.315114	1.10299
661	cg14093936	-0.0153068	-0.334351	1.23661	-1	661	0.334351	1.23661
662	cg12757011	-0.0203314	0.512825	1.58513	-1	662	0.512825	1.58513
663	cg19998073	-0.0087394	-0.262234	0.62548	-1	663	0.262234	0.62548
664	cg04819580	0.0056645	-0.315009	-0.464095	1	664	0.315009	0.464095
665	cg18990365	-0.0266744	-0.301653	1.58211	-1	665	0.301653	1.58211
666	cg12765028	-0.0281232	0.305564	1.92028	-1	666	0.305564	1.92028
667	cg01420159	-0.00472813	-0.272612	0.386965	-1	667	0.272612	0.386965
668	cg19254163	-0.0221645	-0.304348	1.41978	-1	668	0.304348	1.41978
669	cg06964816	-0.00888748	-0.175118	0.583491	-1	669	0.175118	0.583491
670	cg17721618	0.00326358	-0.427004	-0.301764	1	670	0.427004	0.301764
671	cg14522767	0.00148834	-0.360063	-0.121371	1	671	0.360063	0.121371
672	cg22976533	-0.0200177	-0.354181	1.04257	-1	672	0.354181	1.04257
673	cg27569300	-0.0137758	0.330524	1.29089	-1	673	0.330524	1.29089
674	cg00059225	-0.0221531	0.618131	1.70443	-1	674	0.618131	1.70443
675	cg03915012	-0.0171967	-0.367979	1.38235	-1	675	0.367979	1.38235
676	cg10493324	-0.00708791	-0.344303	0.413259	-1	676	0.344303	0.413259
677	cg13679679	-0.0586684	-0.221236	3.06813	-1	677	0.221236	3.06813
678	cg13081213	-0.00585478	-0.126073	0.359659	-1	678	0.126073	0.359659
679	cg24350475	0.0420565	-0.478119	-2.50963	1	679	0.478119	2.50963
680	cg15538427	-0.00111588	-0.310292	0.0867904	-1	680	0.310292	0.0867904
681	cg01135780	0.00185199	0.283457	-0.225501	1	681	0.283457	0.225501
682	cg15341124	-0.0149915	0.547607	1.21164	-1	682	0.547607	1.21164
683	cg07539927	-0.00853593	-0.307055	0.603749	-1	683	0.307055	0.603749
684	cg12350474	-0.022193	-0.35206	1.2918	-1	684	0.35206	1.2918
685	cg11930955	0.00710275	-0.340142	-0.596795	1	685	0.340142	0.596795
686	cg12619504	-0.0241384	-0.317479	1.50073	-1	686	0.317479	1.50073
687	cg13612317	-0.0156352	-0.309744	0.768463	-1	687	0.309744	0.768463
688	cg04194821	-0.0128213	-0.287754	0.84732	-1	688	0.287754	0.84732
689	cg17593472	-0.00716928	-0.356987	0.516625	-1	689	0.356987	0.516625
690	cg10381440	-0.0384174	-0.238965	2.21173	-1	690	0.238965	2.21173
691	cg04411044	-0.0417753	-0.160988	2.3377	-1	691	0.160988	2.3377
692	cg22990198	-0.00257267	-0.354454	0.315267	-1	692	0.354454	0.315267
693	cg25078444	-0.00519834	0.266653	0.505838	-1	693	0.266653	0.505838
694	cg06943835	-4.13074e-05	-0.331775	0.00339327	-1	694	0.331775	0.00339327
695	cg22075924	-0.00955524	-0.251342	0.730723	-1	695	0.251342	0.730723
696	cg26801613	-0.0651183	-0.176089	3.45367	-1	696	0.176089	3.45367
697	cg08409562	-0.021946	-0.290601	1.40948	-1	697	0.290601	1.40948
698	cg14428590	-0.027612	-0.34755	1.82999	-1	698	0.34755	1.82999
699	cg03484180	-0.0168802	-0.428533	1.1531	-1	699	0.428533	1.1531
700	cg01074797	-0.0152214	-0.384451	0.775087	-1	700	0.384451	0.775087
701	cg06800840	-0.00150247	-0.0444383	0.228115	-1	701	0.0444383	0.228115
702	cg26422861	-0.014616	-0.157832	0.945278	-1	702	0.157832	0.945278
703	cg19577206	0.00235627	-0.293497	-0.136949	1	703	0.293497	0.136949
704	cg04976151	0.0222658	-0.46322	-1.49008	1	704	0.46322	1.49008
705	cg12526693	0.00494441	-0.191233	-0.260073	1	705	0.191233	0.260073
706	cg04361556	-0.00209055	-0.216103	0.147273	-1	706	0.216103	0.147273
707	cg14076390	-0.0081176	-0.226798	0.497959	-1	707	0.226798	0.497959
708	cg19759064	-0.0171114	-0.299648	1.08807	-1	708	0.299648	1.08807
709	cg00039326	0.01204	-0.351227	-0.798	1	709	0.351227	0.798
710	cg16181396	-0.0166019	0.439604	1.23324	-1	710	0.439604	1.23324
711	cg00034468	-0.00545992	0.411885	0.467408	-1	711	0.411885	0.467408
712	cg02301528	0.00395188	-0.322965	-0.250509	1	712	0.322965	0.250509
713	cg11425788	-0.0182502	-0.392164	0.90793	-1	713	0.392164	0.90793
714	cg25930644	0.00733852	-0.249661	-0.553096	1	714	0.249661	0.553096
715	cg23389651	0.00307627	-0.20511	-0.283035	1	715	0.20511	0.283035
716	cg05655457	-0.0100935	-0.335597	0.524946	-1	716	0.335597	0.524946
717	cg18480675	-0.0355654	-0.319348	1.82286	-1	717	0.319348	1.82286
718	cg12068124	0.00125893	-0.261577	-0.104276	1	718	0.261577	0.104276
719	cg02153528	-0.020221	-0.401097	1.83125	-1	719	0.401097	1.83125
720	cg04774505	0.0057927	-0.230694	-0.402176	1	720	0.230694	0.402176
721	cg05967487	-0.0289597	-0.235505	1.75161	-1	721	0.235505	1.75161
722	cg13072940	-0.0137996	-0.412555	1.0932	-1	722	0.412555	1.0932
723	cg01102854	-0.0220823	-0.307342	1.63814	-1	723	0.307342	1.63814
724	cg18338984	-0.0581927	-0.384627	3.08014	-1	724	0.384627	3.08014
725	cg22730412	-0.000612662	-0.210858	0.0366217	-1	725	0.210858	0.0366217
726	cg07186576	-0.0240089	-0.269014	1.68437	-1	726	0.269014	1.68437
727	cg26483332	-0.00221287	-0.384691	0.195896	-1	727	0.384691	0.195896
728	cg13665684	-0.0108327	-0.357004	0.681719	-1	728	0.357004	0.681719
729	cg12408494	-0.0425794	-0.316032	2.39835	-1	729	0.316032	2.39835
730	cg13900817	-0.0312315	-0.330224	1.81822	-1	730	0.330224	1.81822
731	cg25236230	-0.0087404	0.39319	0.728007	-1	731	0.39319	0.728007
732	cg15829826	0.00147628	-0.277688	-0.211059	1	732	0.277688	0.211059
733	cg21834204	-0.0168421	-0.307452	1.18755	-1	733	0.307452	1.18755
734	cg12597389	-0.0133737	0.458796	0.824173	-1	734	0.458796	0.824173
735	cg13817265	0.00877965	-0.253899	-0.601824	1	735	0.253899	0.601824
736	cg09510752	-0.0145724	-0.400142	0.827601	-1	736	0.400142	0.827601
737	cg12988118	-0.0106661	-0.0890949	0.782546	-1	737	0.0890949	0.782546
738	cg25822709	-0.000838391	-0.376368	0.0574592	-1	738	0.376368	0.0574592
739	cg01438090	-0.0286043	-0.344416	1.52452	-1	739	0.344416	1.52452
740	cg01502244	0.0108495	-0.37168	-0.793704	1	740	0.37168	0.793704
741	cg06008062	0.00340079	-0.293386	-0.243242	1	741	0.293386	0.243242
742	cg22551065	-0.0173311	-0.294225	1.32	-1	742	0.294225	1.32
743	cg05887421	0.00826986	-0.159223	-0.591447	1	743	0.159223	0.591447
744	cg19464804	-0.00114297	0.343931	0.0800374	-1	744	0.343931	0.0800374
745	cg06708720	-0.0569762	-0.250576	3.59204	-1	745	0.250576	3.59204
746	cg20324858	0.00368259	-0.394377	-0.221483	1	746	0.394377	0.221483
747	cg22136749	-0.0184303	-0.267718	1.24555	-1	747	0.267718	1.24555
748	cg19392831	-0.0128964	0.494314	1.04648	-1	748	0.494314	1.04648
749	cg21159778	0.00345936	0.435384	-0.246595	1	749	0.435384	0.246595
750	cg18667659	-0.00977744	0.412225	0.538439	-1	750	0.412225	0.538439
751	cg23843953	-0.00748591	-0.184282	0.51818	-1	751	0.184282	0.51818
752	cg18093635	-0.00526005	-0.245571	0.326194	-1	752	0.245571	0.326194
753	cg01264729	-0.0344066	-0.0965219	1.97403	-1	753	0.0965219	1.97403
754	cg06745001	0.00560398	-0.281092	-0.426348	1	754	0.281092	0.426348
755	cg25998745	-0.0177891	-0.397193	1.06555	-1	755	0.397193	1.06555
756	cg06669752	-0.0128041	-0.315167	0.627747	-1	756	0.315167	0.627747
757	cg11700800	-0.013988	0.311214	1.18815	-1	757	0.311214	1.18815
758	cg22793142	0.00714721	-0.30705	-0.522553	1	758	0.30705	0.522553
759	cg05331060	-9.65149e-05	-0.47852	0.0155792	-1	759	0.47852	0.0155792
760	cg20621021	0.00734859	-0.0858801	-0.599916	1	760	0.0858801	0.599916
761	cg09552402	-0.0351521	-0.256789	2.20561	-1	761	0.256789	2.20561
762	cg01205011	0.0122919	-0.357245	-0.752201	1	762	0.357245	0.752201
763	cg12278474	0.0187836	-0.400294	-1.1698	1	763	0.400294	1.1698
764	cg02797271	-0.00497536	-0.356655	0.5443	-1	764	0.356655	0.5443
765	cg15470658	0.0088456	-0.308169	-0.566805	1	765	0.308169	0.566805
766	cg07920503	-0.00560838	0.387021	0.567043	-1	766	0.387021	0.567043
767	cg14284824	-0.00736555	-0.320538	0.49605	-1	767	0.320538	0.49605
768	cg19335412	0.00072984	-0.396058	-0.0473055	1	768	0.396058	0.0473055
769	cg26808293	-0.00201132	-0.336606	0.204638	-1	769	0.336606	0.204638
770	cg13823169	0.0140838	-0.579154	-1.05825	1	770	0.579154	1.05825
771	cg19154116	-0.0129532	-0.270213	1.09687	-1	771	0.270213	1.09687
772	cg26450750	-0.014017	-0.283912	1.21422	-1	772	0.283912	1.21422
773	cg05242915	0.0253278	-0.264898	-1.43404	1	773	0.264898	1.43404
774	cg15711508	-0.064812	-0.215192	3.2694	-1	774	0.215192	3.2694
775	cg03262554	-0.0223512	0.479219	1.62678	-1	775	0.479219	1.62678
776	cg06419793	0.00847046	-0.336958	-0.706636	1	776	0.336958	0.706636
777	cg21120249	-0.0173807	-0.293381	1.12728	-1	777	0.293381	1.12728
778	cg10891482	-0.00178746	-0.428343	0.136219	-1	778	0.428343	0.136219
779	cg00168942	0.00566923	-0.257483	-0.341915	1	779	0.257483	0.341915
780	cg10137837	-0.020895	0.46977	1.40709	-1	780	0.46977	1.40709
781	cg01542019	-0.000503734	-0.552338	0.0258959	-1	781	0.552338	0.0258959
782	cg05554966	-0.0359201	-0.126314	2.91055	-1	782	0.126314	2.91055
783	cg10930901	-0.0147973	-0.134612	0.769693	-1	783	0.134612	0.769693
784	cg23124451	0.00959873	-0.402388	-0.735616	1	784	0.402388	0.735616
785	cg23973429	-0.00892946	0.396154	0.688118	-1	785	0.396154	0.688118
786	cg14286292	-0.0141698	-0.283634	1.11187	-1	786	0.283634	1.11187
787	cg10798225	0.00824949	-0.270596	-0.507891	1	787	0.270596	0.507891
788	cg02625749	-0.0133031	-0.370016	0.780298	-1	788	0.370016	0.780298
789	cg00637795	-0.01267	-0.230067	0.808167	-1	789	0.230067	0.808167
790	cg08644498	-0.00103057	-0.373307	0.0979606	-1	790	0.373307	0.0979606
791	cg21940640	-0.016751	-0.256976	1.0256	-1	791	0.256976	1.0256
792	cg04986004	-0.0186973	-0.252072	1.18134	-1	792	0.252072	1.18134
793	cg04953061	0.00916517	-0.38335	-0.845007	1	793	0.38335	0.845007
794	cg04308040	-0.0444009	-0.273199	2.6388	-1	794	0.273199	2.6388
795	cg04856022	-0.0064778	-0.227043	0.462349	-1	795	0.227043	0.462349
796	cg13501527	0.0371162	-0.429478	-2.5656	1	796	0.429478	2.5656
797	cg09696560	-0.034084	-0.305437	1.74008	-1	797	0.305437	1.74008
798	cg03132729	-0.0066545	-0.334069	0.484612	-1	798	0.334069	0.484612
799	cg11442608	-0.0159143	-0.307853	1.15448	-1	799	0.307853	1.15448
800	cg08957484	0.00953358	0.29567	-0.603264	1	800	0.29567	0.603264
801	cg01687189	-0.0235362	-0.327231	1.21948	-1	801	0.327231	1.21948
802	cg05242244	-0.00287285	-0.370562	0.235313	-1	802	0.370562	0.235313
803	cg03131366	-0.0301735	-0.238629	1.91231	-1	803	0.238629	1.91231
804	cg21322248	-0.00889876	-0.352325	1.28675	-1	804	0.352325	1.28675
805	cg05541640	0.00385056	-0.43026	-0.314307	1	805	0.43026	0.314307
806	cg12554573	0.0234316	-0.414629	-1.65468	1	806	0.414629	1.65468
807	cg17415650	-0.000408409	-0.283887	0.0283632	-1	807	0.283887	0.0283632
808	cg18529243	-0.0036286	-0.181871	0.230155	-1	808	0.181871	0.230155
809	cg13119578	-0.0182091	-0.306461	1.82366	-1	809	0.306461	1.82366
810	cg12492496	-0.0132847	-0.32861	0.893832	-1	810	0.32861	0.893832
811	cg08248751	-0.00661361	-0.299125	0.537045	-1	811	0.299125	0.537045
812	cg21554217	0.00810695	-0.31629	-0.646107	1	812	0.31629	0.646107
813	cg15957394	-0.000557254	0.43683	0.0458704	-1	813	0.43683	0.0458704
814	cg07606495	0.00195599	-0.354013	-0.177827	1	814	0.354013	0.177827
815	cg00152644	-0.00144425	-0.279169	0.0884532	-1	815	0.279169	0.0884532
816	cg01777397	-0.00265043	-0.143674	0.252668	-1	816	0.143674	0.252668
817	cg23370589	-0.00757416	-0.294354	0.635742	-1	817	0.294354	0.635742
818	cg07234388	-0.00930771	-0.371769	0.623604	-1	818	0.371769	0.623604
819	cg04081402	-0.00663064	-0.278306	0.603731	-1	819	0.278306	0.603731
820	cg00549412	-0.00111845	-0.269657	0.070941	-1	820	0.269657	0.070941
821	cg00570618	0.00240929	-0.121108	-0.169686	1	821	0.121108	0.169686
822	cg04049981	0.00236308	-0.314451	-0.184054	1	822	0.314451	0.184054
823	cg05302489	-0.00563235	-0.191665	0.310306	-1	823	0.191665	0.310306
824	cg19838043	-0.0206152	-0.352665	1.21747	-1	824	0.352665	1.21747
825	cg25427880	-0.00904797	0.544488	0.730875	-1	825	0.544488	0.730875
826	cg01506917	-0.0291884	-0.40067	1.69156	-1	826	0.40067	1.69156
827	cg13709487	-0.00235167	-0.267196	0.156087	-1	827	0.267196	0.156087
828	cg04424621	-0.00471054	-0.369441	0.443992	-1	828	0.369441	0.443992
829	cg04123409	-0.0228785	-0.194124	1.38444	-1	829	0.194124	1.38444
830	cg14038878	-0.00716006	-0.335452	0.560382	-1	830	0.335452	0.560382
831	cg10288525	-0.011114	-0.16027	0.718228	-1	831	0.16027	0.718228
832	cg00352780	-0.0180421	-0.302069	0.999551	-1	832	0.302069	0.999551
833	cg02438545	-0.00493162	-0.19395	0.346426	-1	833	0.19395	0.346426
834	cg27042278	-0.00474423	-0.293501	0.368845	-1	834	0.293501	0.368845
835	cg11004284	-0.0106231	-0.342832	0.863114	-1	835	0.342832	0.863114
836	cg00791868	-0.00690593	-0.150075	0.308059	-1	836	0.150075	0.308059
837	cg04431935	-0.0379707	-0.147748	2.07282	-1	837	0.147748	2.07282
838	cg05669853	-0.0219024	-0.196691	1.27861	-1	838	0.196691	1.27861
839	cg13059495	0.0115071	-0.446889	-0.585029	1	839	0.446889	0.585029
840	cg07394446	-0.00261307	0.267343	0.269355	-1	840	0.267343	0.269355
841	cg10778288	-0.00715874	0.365877	0.731669	-1	841	0.365877	0.731669
842	cg14819891	-0.000663911	-0.365568	0.047049	-1	842	0.365568	0.047049
843	cg07181952	-0.00332974	-0.261169	0.254764	-1	843	0.261169	0.254764
844	cg13605327	-0.00228248	-0.43872	0.177522	-1	844	0.43872	0.177522
845	cg03873281	-0.0299773	-0.402102	1.34879	-1	845	0.402102	1.34879
846	cg22079043	-0.0301771	-0.29747	1.71216	-1	846	0.29747	1.71216
847	cg04313338	-0.0106573	-0.384629	0.893773	-1	847	0.384629	0.893773
848	cg01260366	-0.016486	-0.206175	1.16939	-1	848	0.206175	1.16939
849	cg15728320	-0.0191403	-0.304864	1.2505	-1	849	0.304864	1.2505
850	cg23003085	-0.0175479	-0.326947	1.58336	-1	850	0.326947	1.58336
851	cg01450566	-0.00949394	-0.164368	0.634226	-1	851	0.164368	0.634226
852	cg04836038	0.00189774	0.346908	-0.173486	1	852	0.346908	0.173486
853	cg19073171	0.00476125	-0.384294	-0.303323	1	853	0.384294	0.303323
854	cg18395623	0.00960009	-0.362869	-0.623353	1	854	0.362869	0.623353
855	cg23615741	-0.0638842	-0.172462	3.13342	-1	855	0.172462	3.13342
856	cg14397813	-0.0300473	-0.285838	1.70183	-1	856	0.285838	1.70183
857	cg22129180	-0.00615523	-0.316699	0.366446	-1	857	0.316699	0.366446
858	cg05700079	-0.0131971	0.478691	0.83522	-1	858	0.478691	0.83522
859	cg04873577	0.00769396	-0.40158	-0.403527	1	859	0.40158	0.403527
860	cg05825121	0.00915515	-0.351349	-0.584682	1	860	0.351349	0.584682
861	cg00250645	-0.017408	-0.207594	0.749783	-1	861	0.207594	0.749783
862	cg19539667	0.000430004	-0.389176	-0.0369181	1	862	0.389176	0.0369181
863	cg21186299	-0.000499004	0.254201	0.100283	-1	863	0.254201	0.100283
864	cg07326413	0.00353725	-0.333959	-0.198989	1	864	0.333959	0.198989
865	cg14599440	-0.0274533	-0.296225	1.54784	-1	865	0.296225	1.54784
866	cg08248579	-0.0176269	-0.197993	0.804893	-1	866	0.197993	0.804893
867	cg05034642	-0.0312406	-0.318078	1.70248	-1	867	0.318078	1.70248
868	cg09524078	-0.00525652	-0.370417	0.530444	-1	868	0.370417	0.530444
869	cg26801943	-0.00594007	-0.149396	0.345848	-1	869	0.149396	0.345848
870	cg06126421	-0.058967	-0.302846	2.6192	-1	870	0.302846	2.6192
871	cg07902673	-0.0111928	-0.176177	0.778993	-1	871	0.176177	0.778993
872	cg23368715	0.0113561	-0.443961	-0.784979	1	872	0.443961	0.784979
873	cg03206537	-0.0242931	-0.293211	1.8322	-1	873	0.293211	1.8322
874	cg00034076	-0.00657633	0.323442	0.629807	-1	874	0.323442	0.629807
875	cg05042708	-0.0164944	-0.334057	1.07712	-1	875	0.334057	1.07712
876	cg08161931	-0.0106365	-0.292487	0.693966	-1	876	0.292487	0.693966
877	cg12149299	-0.0325045	-0.210196	2.16518	-1	877	0.210196	2.16518
878	cg15243034	0.000393587	0.354103	-0.019019	1	878	0.354103	0.019019
879	cg16038120	-0.0112805	0.338014	0.976619	-1	879	0.338014	0.976619
880	cg24851859	0.00010624	-0.225384	-0.0061835	1	880	0.225384	0.0061835
881	cg01649334	0.00263567	-0.351762	-0.195262	1	881	0.351762	0.195262
882	cg06682024	-0.0286804	-0.368148	1.9253	-1	882	0.368148	1.9253
883	cg18345924	-0.0206832	-0.289795	1.08357	-1	883	0.289795	1.08357
884	cg08471846	-0.00579014	-0.287372	0.444051	-1	884	0.287372	0.444051
885	cg02222791	-0.0160287	-0.372828	0.664707	-1	885	0.372828	0.664707
886	cg26158279	-0.00606021	0.34647	0.511366	-1	886	0.34647	0.511366
887	cg04689379	0.0108307	-0.430702	-0.790521	1	887	0.430702	0.790521
888	cg20773033	-0.0169441	-0.235422	1.00337	-1	888	0.235422	1.00337
889	cg01458484	0.00795953	-0.295137	-0.592941	1	889	0.295137	0.592941
890	cg22299097	-0.0295714	-0.301593	2.10272	-1	890	0.301593	2.10272
891	cg27611263	-0.0469097	-0.248004	2.48523	-1	891	0.248004	2.48523
892	cg00588614	-0.0177223	-0.261944	1.45363	-1	892	0.261944	1.45363
893	cg11218561	0.0195863	-0.251892	-1.63484	1	893	0.251892	1.63484
894	cg08285646	0.00711177	-0.328532	-0.436461	1	894	0.328532	0.436461
895	cg11573518	0.0118277	-0.361476	-0.703927	1	895	0.361476	0.703927
896	cg00014561	-0.0383156	-0.111977	2.17985	-1	896	0.111977	2.17985
897	cg26881761	-0.0644088	-0.301545	3.35123	-1	897	0.301545	3.35123
898	cg10668933	-0.0291929	-0.235823	1.53171	-1	898	0.235823	1.53171
899	cg23460961	-0.00997203	-0.246148	0.604519	-1	899	0.246148	0.604519
900	cg14341254	-0.0471142	-0.213912	2.5957	-1	900	0.213912	2.5957
901	cg00484358	-0.0142293	0.561286	1.24857	-1	901	0.561286	1.24857
902	cg05442902	3.63605e-05	-0.414015	-0.00365665	1	902	0.414015	0.00365665
903	cg08370546	-0.0233024	-0.213875	1.32367	-1	903	0.213875	1.32367
904	cg12739664	-0.0119293	-0.281395	0.742307	-1	904	0.281395	0.742307
905	cg15298486	0.00590029	-0.36904	-0.574437	1	905	0.36904	0.574437
906	cg14730524	-0.0296203	-0.17906	2.02042	-1	906	0.17906	2.02042
907	cg26330518	-0.00412944	0.306022	0.510304	-1	907	0.306022	0.510304
908	cg12773030	-0.0144709	-0.259823	0.979688	-1	908	0.259823	0.979688
909	cg07996594	0.00823367	0.171208	-1.01766	1	909	0.171208	1.01766
910	cg00214171	-0.0157911	-0.132788	1.12865	-1	910	0.132788	1.12865
911	cg03767531	-0.00540162	0.405287	0.677177	-1	911	0.405287	0.677177
912	cg04080625	0.00273741	-0.421462	-0.235954	1	912	0.421462	0.235954
913	cg03508063	-0.0113511	-0.271755	0.786602	-1	913	0.271755	0.786602
914	cg08169949	-0.0031627	0.34556	0.275661	-1	914	0.34556	0.275661
915	cg12878812	-0.0127024	0.519331	1.03408	-1	915	0.519331	1.03408
916	cg01552919	-0.019366	-0.373069	1.42788	-1	916	0.373069	1.42788
917	cg01207684	-0.0227135	-0.219561	1.14968	-1	917	0.219561	1.14968
918	cg17440248	0.00960787	-0.239807	-0.614693	1	918	0.239807	0.614693
919	cg13798384	-0.00865847	-0.215346	0.726619	-1	919	0.215346	0.726619
920	cg14794655	-0.00993317	-0.270763	0.622745	-1	920	0.270763	0.622745
921	cg13291394	-0.00613678	-0.285737	0.337966	-1	921	0.285737	0.337966
922	cg17111166	-0.00257258	-0.259742	0.141606	-1	922	0.259742	0.141606
923	cg11619216	-0.0276473	-0.191871	1.94056	-1	923	0.191871	1.94056
924	cg18582010	-0.025743	-0.258064	1.50569	-1	924	0.258064	1.50569
925	cg04528819	-0.00779001	0.44519	0.660416	-1	925	0.44519	0.660416
926	cg01797381	-0.0146036	-0.193301	0.869878	-1	926	0.193301	0.869878
927	cg06737494	-0.0175787	0.562578	1.24843	-1	927	0.562578	1.24843
928	cg09857324	-0.0165771	-0.186882	1.11924	-1	928	0.186882	1.11924
929	cg21563471	0.0312732	-0.427405	-2.03353	1	929	0.427405	2.03353
930	cg10043090	-0.0327768	-0.206429	1.95667	-1	930	0.206429	1.95667
931	cg04924028	-0.0407048	-0.22535	2.26912	-1	931	0.22535	2.26912
932	cg08138505	0.00295488	-0.342565	-0.389457	1	932	0.342565	0.389457
933	cg27210390	-0.0268807	-0.267879	1.7455	-1	933	0.267879	1.7455
934	cg10476085	-0.0044854	-0.481495	0.395134	-1	934	0.481495	0.395134
935	cg03520471	0.0244063	-0.365407	-1.39587	1	935	0.365407	1.39587
936	cg23016129	-0.0217954	0.370105	1.63735	-1	936	0.370105	1.63735
937	cg02402091	0.0210945	-0.452909	-1.3806	1	937	0.452909	1.3806
938	cg08555657	0.0138149	-0.292649	-0.838809	1	938	0.292649	0.838809
939	cg01414357	0.0146048	-0.351852	-0.821277	1	939	0.351852	0.821277
940	cg04521765	-0.00974487	-0.23189	0.694977	-1	940	0.23189	0.694977
941	cg03173570	-0.00125919	-0.297641	0.0747143	-1	941	0.297641	0.0747143
942	cg13381486	-0.0151926	0.372721	1.18581	-1	942	0.372721	1.18581
943	cg12233363	0.0047337	0.267144	-0.358068	1	943	0.267144	0.358068
944	cg23395688	-0.0318989	-0.323853	1.718	-1	944	0.323853	1.718
945	cg00755588	0.00964318	-0.396803	-0.739646	1	945	0.396803	0.739646
946	cg20595453	-0.0105942	-0.370381	0.703328	-1	946	0.370381	0.703328
947	cg18369034	-0.0113267	-0.281808	0.654072	-1	947	0.281808	0.654072
948	cg25165880	-0.00856044	-0.20811	0.47315	-1	948	0.20811	0.47315
949	cg05463027	-0.00971897	-0.353685	0.764269	-1	949	0.353685	0.764269
950	cg03102824	-0.00193191	-0.333311	0.115588	-1	950	0.333311	0.115588
951	cg05324516	-0.00922957	-0.311318	0.553004	-1	951	0.311318	0.553004
952	cg14041686	-0.0260611	-0.229635	1.77061	-1	952	0.229635	1.77061
953	cg10616795	-0.0101144	-0.367114	0.576597	-1	953	0.367114	0.576597
954	cg15125438	-0.0144917	-0.413239	1.02301	-1	954	0.413239	1.02301
955	cg14874742	-0.0188032	-0.344536	1.11383	-1	955	0.344536	1.11383
956	cg11791577	0.00425109	-0.386623	-0.238847	1	956	0.386623	0.238847
957	cg23998119	0.00130267	0.396405	-0.0795607	1	957	0.396405	0.0795607
958	cg04671742	0.0170231	-0.433159	-1.09022	1	958	0.433159	1.09022
959	cg23112821	0.00645193	-0.272893	-0.44499	1	959	0.272893	0.44499
960	cg27401724	0.0103406	-0.465746	-0.749407	1	960	0.465746	0.749407
961	cg07056567	-0.00494711	-0.303339	0.456584	-1	961	0.303339	0.456584
962	cg15110296	0.0482511	-0.444405	-2.441	1	962	0.444405	2.441
963	cg23175533	0.0161685	-0.327777	-0.849901	1	963	0.327777	0.849901
964	cg21500064	-0.00160648	-0.291186	0.110547	-1	964	0.291186	0.110547
965	cg12351310	-0.0681962	-0.215281	3.34734	-1	965	0.215281	3.34734
966	cg01459453	-0.0266939	-0.255305	1.36638	-1	966	0.255305	1.36638
967	cg05347965	0.0371465	0.27822	-2.49688	1	967	0.27822	2.49688
968	cg20084652	-0.0138481	-0.351176	1.10798	-1	968	0.351176	1.10798
969	cg17034109	-0.000413928	-0.312138	0.0312245	-1	969	0.312138	0.0312245
970	cg02110858	-0.0226213	-0.323655	1.08042	-1	970	0.323655	1.08042
971	cg10451772	-0.0242929	0.0564769	1.76384	-1	971	0.0564769	1.76384
972	cg22617819	-0.0117862	-0.189554	0.697168	-1	972	0.189554	0.697168
973	cg25150721	-0.0266162	-0.249669	1.64913	-1	973	0.249669	1.64913
974	cg23510764	-0.0119525	-0.350263	0.55809	-1	974	0.350263	0.55809
975	cg04908625	-0.0123635	0.260502	0.668532	-1	975	0.260502	0.668532
976	cg03627290	-0.01033	-0.229962	0.979377	-1	976	0.229962	0.979377
977	cg02344113	0.00272472	-0.291027	-0.201283	1	977	0.291027	0.201283
978	cg23626546	0.00878862	-0.309089	-0.524165	1	978	0.309089	0.524165
979	cg05634637	-0.0105581	-0.147467	0.538487	-1	979	0.147467	0.538487
980	cg21810733	-0.00847277	-0.227094	0.707886	-1	980	0.227094	0.707886
981	cg25491122	-0.00956698	-0.224645	0.555605	-1	981	0.224645	0.555605
982	cg06487082	0.00863132	-0.186172	-0.585393	1	982	0.186172	0.585393
983	cg26316599	-0.0284434	-0.288851	2.04199	-1	983	0.288851	2.04199
984	cg01859237	0.00496977	-0.21004	-0.293381	1	984	0.21004	0.293381
985	cg00048759	-0.0171126	0.369819	1.22344	-1	985	0.369819	1.22344
986	cg08541155	-0.0223043	-0.365819	1.37244	-1	986	0.365819	1.37244
987	cg18822719	-0.0189436	-0.339161	1.1252	-1	987	0.339161	1.1252
988	cg01560871	-0.00194935	-0.180043	0.122713	-1	988	0.180043	0.122713
989	cg26665035	-0.0222842	-0.31693	1.26047	-1	989	0.31693	1.26047
990	cg13708910	0.0082557	-0.330026	-0.739038	1	990	0.330026	0.739038
991	cg21280392	-0.00869737	-0.315798	0.564415	-1	991	0.315798	0.564415
992	cg10803722	0.014776	-0.358853	-1.13837	1	992	0.358853	1.13837
993	cg22802813	-0.00153114	0.250176	0.129013	-1	993	0.250176	0.129013
994	cg03428981	-0.000737149	-0.148033	0.0828379	-1	994	0.148033	0.0828379
995	cg14979593	-0.028507	-0.243365	2.06126	-1	995	0.243365	2.06126
996	cg01106572	-0.0321566	-0.207173	2.05027	-1	996	0.207173	2.05027
997	cg23397278	-0.00593341	-0.209562	0.867379	-1	997	0.209562	0.867379
998	cg25150953	-0.0168831	-0.173396	1.08462	-1	998	0.173396	1.08462
999	cg06817772	-0.0389155	-0.0917065	2.02334	-1	999	0.0917065	2.02334
1000	cg22167893	-0.0138564	-0.138316	0.798717	-1	1000	0.138316	0.798717
1001	cg00065935	-0.00945644	0.347583	0.869535	-1	1001	0.347583	0.869535
1002	cg18797590	0.0196502	-0.366874	-1.01372	1	1002	0.366874	1.01372
1003	cg08190844	-0.0307186	-0.255873	1.72253	-1	1003	0.255873	1.72253
1004	cg25744957	0.00183816	-0.256064	-0.138692	1	1004	0.256064	0.138692
1005	cg17783401	-0.00744064	0.378932	0.730518	-1	1005	0.378932	0.730518
1006	cg15139254	0.0100444	-0.2439	-0.598532	1	1006	0.2439	0.598532
1007	cg03620975	-0.00851404	-0.204	0.557541	-1	1007	0.204	0.557541
1008	cg04766061	-0.0112894	-0.348425	0.877017	-1	1008	0.348425	0.877017
1009	cg23781467	-0.0111578	-0.302277	0.74797	-1	1009	0.302277	0.74797
1010	cg04596060	0.00166215	-0.210255	-0.227095	1	1010	0.210255	0.227095
1011	cg06933824	-0.000222272	0.41992	0.0129466	-1	1011	0.41992	0.0129466
1012	cg06279276	0.00638355	0.406072	-0.378463	1	1012	0.406072	0.378463
1013	cg17373345	-0.0170583	-0.142981	0.926838	-1	1013	0.142981	0.926838
1014	cg04134818	-0.0123829	-0.25897	0.931231	-1	1014	0.25897	0.931231
1015	cg05085585	0.010953	-0.388447	-0.737347	1	1015	0.388447	0.737347
1016	cg12197142	-0.0150582	-0.276366	1.37844	-1	1016	0.276366	1.37844
1017	cg26664161	-0.0111458	0.420028	0.92504	-1	1017	0.420028	0.92504
1018	cg25395188	0.00344516	-0.155308	-0.267812	1	1018	0.155308	0.267812
1019	cg03936870	-0.0130566	-0.228973	0.667001	-1	1019	0.228973	0.667001
1020	cg19908207	0.0268196	-0.367166	-1.73411	1	1020	0.367166	1.73411
1021	cg20442599	-0.0111654	0.469859	0.832455	-1	1021	0.469859	0.832455
1022	cg25985583	-0.0471843	-0.249679	2.66483	-1	1022	0.249679	2.66483
1023	cg04501188	-0.00298002	0.265009	0.334373	-1	1023	0.265009	0.334373
1024	cg20809087	-0.0136158	0.357035	1.16099	-1	1024	0.357035	1.16099
1025	cg00095259	0.000455158	-0.340526	-0.0252652	1	1025	0.340526	0.0252652
1026	cg01055871	-0.00324075	-0.262519	0.246643	-1	1026	0.262519	0.246643
1027	cg25608626	0.0109518	-0.341377	-0.730789	1	1027	0.341377	0.730789
1028	cg24998110	-0.0194817	-0.239023	1.0289	-1	1028	0.239023	1.0289
1029	cg26211349	-0.0172991	-0.282466	1.27331	-1	1029	0.282466	1.27331
1030	cg12261786	-0.0110029	-0.351123	0.642983	-1	1030	0.351123	0.642983
1031	cg19518666	-0.0186137	-0.413796	0.957677	-1	1031	0.413796	0.957677
1032	cg06879746	-0.0595802	-0.2118	2.86677	-1	1032	0.2118	2.86677
1033	cg05406635	-0.0170625	0.325992	1.14	-1	1033	0.325992	1.14
1034	cg04834097	0.0159689	-0.288443	-1.27322	1	1034	0.288443	1.27322
1035	cg05850205	-0.0147486	-0.191501	1.12351	-1	1035	0.191501	1.12351
1036	cg09567725	0.00523048	-0.354048	-0.367278	1	1036	0.354048	0.367278
1037	cg07584066	-0.0159174	0.418692	0.86985	-1	1037	0.418692	0.86985
1038	cg17810099	-0.00340791	-0.146671	0.209386	-1	1038	0.146671	0.209386
1039	cg07171111	-0.000708284	0.346766	0.091585	-1	1039	0.346766	0.091585
1040	cg06530443	0.000713811	-0.286099	-0.0421846	1	1040	0.286099	0.0421846
1041	cg01024247	-0.00950516	-0.173742	0.602838	-1	1041	0.173742	0.602838
1042	cg10480239	-0.0439234	-0.232854	2.63794	-1	1042	0.232854	2.63794
1043	cg14149172	-0.00679929	-0.347966	0.423954	-1	1043	0.347966	0.423954
1044	cg12096762	-0.0166574	-0.179565	1.43945	-1	1044	0.179565	1.43945
1045	cg24488739	-0.00130448	-0.206917	0.144999	-1	1045	0.206917	0.144999
1046	cg18772838	-0.0379434	-0.184077	2.2193	-1	1046	0.184077	2.2193
1047	cg18779283	0.000994188	-0.269879	-0.0965861	1	1047	0.269879	0.0965861
1048	cg06549479	-0.00380206	-0.307727	0.236309	-1	1048	0.307727	0.236309
1049	cg25645064	-0.0502587	0.311114	2.91724	-1	1049	0.311114	2.91724
1050	cg02361903	-0.0353724	-0.323448	2.18875	-1	1050	0.323448	2.18875
1051	cg17343374	-0.014512	-0.178128	0.840481	-1	1051	0.178128	0.840481
1052	cg04731624	-0.00401466	-0.299522	0.279417	-1	1052	0.299522	0.279417
1053	cg26902127	0.000308954	-0.244825	-0.0516227	1	1053	0.244825	0.0516227
1054	cg04035728	0.00446245	-0.123232	-0.301107	1	1054	0.123232	0.301107
1055	cg19272468	-0.00299818	-0.237171	0.159747	-1	1055	0.237171	0.159747
1056	cg12943155	-0.0018301	0.296031	0.25127	-1	1056	0.296031	0.25127
1057	cg11826961	-0.0416854	-0.193036	2.66642	-1	1057	0.193036	2.66642
1058	cg21290814	0.0114993	-0.280505	-0.751628	1	1058	0.280505	0.751628
1059	cg16556397	-0.0179601	-0.244665	1.35948	-1	1059	0.244665	1.35948
1060	cg05473018	0.00120189	-0.223818	-0.0840569	1	1060	0.223818	0.0840569
1061	cg17200920	-0.00121566	0.270678	0.183501	-1	1061	0.270678	0.183501
1062	cg19306970	-0.0114909	-0.109734	0.649169	-1	1062	0.109734	0.649169
1063	cg27198696	-0.0268049	-0.407355	1.60734	-1	1063	0.407355	1.60734
1064	cg24307703	-0.00538549	-0.224686	0.42576	-1	1064	0.224686	0.42576
1065	cg23093580	0.000424499	-0.29959	-0.0314517	1	1065	0.29959	0.0314517
1066	cg05121480	-0.00686069	0.407451	0.542352	-1	1066	0.407451	0.542352
1067	cg03890680	-0.0251284	-0.323761	1.38879	-1	1067	0.323761	1.38879
1068	cg00129827	0.00353485	-0.190661	-0.281022	1	1068	0.190661	0.281022
1069	cg17816357	0.00131275	-0.261531	-0.073255	1	1069	0.261531	0.073255
1070	cg10646145	-0.00459089	-0.230479	0.286831	-1	1070	0.230479	0.286831
1071	cg07747616	-0.0163268	-0.319823	0.896727	-1	1071	0.319823	0.896727
1072	cg19038230	-0.00669469	-0.26867	0.420063	-1	1072	0.26867	0.420063
1073	cg18405719	-0.0138901	-0.396071	0.688395	-1	1073	0.396071	0.688395
1074	cg19381811	-0.0408759	-0.200086	2.57871	-1	1074	0.200086	2.57871
1075	cg19612068	-0.00787203	-0.407851	0.674341	-1	1075	0.407851	0.674341
1076	cg18064714	-0.0119211	0.527643	1.05823	-1	1076	0.527643	1.05823
1077	cg27332104	-0.0335905	-0.22293	1.90541	-1	1077	0.22293	1.90541
1078	cg13463639	-0.0156347	-0.287994	1.10218	-1	1078	0.287994	1.10218
1079	cg17804348	0.00896798	0.377654	-0.500804	1	1079	0.377654	0.500804
1080	cg21787323	-0.0803626	-0.269964	4.13666	-1	1080	0.269964	4.13666
1081	cg26748477	0.0190318	-0.39999	-1.29776	1	1081	0.39999	1.29776
1082	cg10144493	-0.0272392	-0.281509	1.59713	-1	1082	0.281509	1.59713
1083	cg09570614	-0.0273511	-0.129628	1.79576	-1	1083	0.129628	1.79576
1084	cg24906410	0.00862572	-0.261614	-0.711733	1	1084	0.261614	0.711733
1085	cg18635670	0.0266273	-0.357257	-1.61005	1	1085	0.357257	1.61005
1086	cg24927974	-0.0273771	-0.187673	1.45818	-1	1086	0.187673	1.45818
1087	cg08770647	-0.00672092	-0.366272	0.555007	-1	1087	0.366272	0.555007
1088	cg26373518	-0.0156657	-0.260267	1.09554	-1	1088	0.260267	1.09554
1089	cg19389953	-0.00618386	0.33242	0.515579	-1	1089	0.33242	0.515579
1090	cg26290219	-0.0236053	-0.345311	1.63657	-1	1090	0.345311	1.63657
1091	cg07979752	-0.0104925	-0.44792	0.792273	-1	1091	0.44792	0.792273
1092	cg10158679	-0.0299266	-0.169549	1.56238	-1	1092	0.169549	1.56238
1093	cg05972185	-0.00611827	-0.175465	0.349342	-1	1093	0.175465	0.349342
1094	cg26647566	0.00752665	-0.323098	-0.411382	1	1094	0.323098	0.411382
1095	cg25943480	-0.0297366	-0.284798	1.70099	-1	1095	0.284798	1.70099
1096	cg10796805	-0.000103916	0.408099	0.00796521	-1	1096	0.408099	0.00796521
1097	cg09323835	-0.0127229	-0.211984	0.861036	-1	1097	0.211984	0.861036
1098	cg06656924	-0.0222695	-0.22436	1.29001	-1	1098	0.22436	1.29001
1099	cg20752878	-0.0170075	-0.32293	1.05756	-1	1099	0.32293	1.05756
1100	cg24134897	-0.00978159	-0.246988	0.467414	-1	1100	0.246988	0.467414
1101	cg18628483	0.00404707	-0.411761	-0.28363	1	1101	0.411761	0.28363
1102	cg08541518	-0.0155972	0.456018	1.28631	-1	1102	0.456018	1.28631
1103	cg00020991	0.0280425	-0.402446	-1.68877	1	1103	0.402446	1.68877
1104	cg08453194	0.00998697	-0.483864	-0.716206	1	1104	0.483864	0.716206
1105	cg07397616	0.027915	-0.343398	-1.8883	1	1105	0.343398	1.8883
1106	cg27549208	-0.00810765	-0.287946	0.391542	-1	1106	0.287946	0.391542
1107	cg00153306	-0.0124311	-0.354107	0.996553	-1	1107	0.354107	0.996553
1108	cg06647068	-0.0431704	-0.329031	2.48397	-1	1108	0.329031	2.48397
1109	cg04361926	-0.0225251	-0.334159	1.51122	-1	1109	0.334159	1.51122
1110	cg13675837	0.000297867	-0.426343	-0.0182898	1	1110	0.426343	0.0182898
1111	cg17321954	-0.00917856	0.492367	0.84741	-1	1111	0.492367	0.84741
1112	cg02946885	-0.00133325	-0.33078	0.0776344	-1	1112	0.33078	0.0776344
1113	cg10589813	-0.0234437	-0.21226	1.59983	-1	1113	0.21226	1.59983
1114	cg01397325	-0.0191006	-0.218571	1.23281	-1	1114	0.218571	1.23281
1115	cg14609289	0.00492638	-0.379144	-0.430214	1	1115	0.379144	0.430214
1116	cg26706003	-0.0171246	-0.278298	0.950361	-1	1116	0.278298	0.950361
1117	cg00873351	-0.0253263	-0.366512	1.50691	-1	1117	0.366512	1.50691
1118	cg11194994	0.00720572	-0.499265	-0.60689	1	1118	0.499265	0.60689
1119	cg13978175	0.00376548	-0.158351	-0.197394	1	1119	0.158351	0.197394
1120	cg03643998	-0.00047973	-0.423855	0.051455	-1	1120	0.423855	0.051455
1121	cg06291867	-0.00661642	0.443522	0.545078	-1	1121	0.443522	0.545078
1122	cg14829814	-0.0488493	-0.371405	2.28336	-1	1122	0.371405	2.28336
1123	cg25254170	0.00447818	-0.191575	-0.442477	1	1123	0.191575	0.442477
1124	cg02707357	-0.0185394	-0.253551	1.19478	-1	1124	0.253551	1.19478
1125	cg01928418	0.00339374	-0.288983	-0.328538	1	1125	0.288983	0.328538
1126	cg04321396	0.00224148	-0.252254	-0.176293	1	1126	0.252254	0.176293
1127	cg13829089	-0.00441099	-0.0897993	0.328995	-1	1127	0.0897993	0.328995
1128	cg27057509	-0.0682713	-0.242212	3.35779	-1	1128	0.242212	3.35779
1129	cg00563932	-0.0281161	-0.331755	1.89746	-1	1129	0.331755	1.89746
1130	cg03114057	0.0104466	-0.34298	-0.733269	1	1130	0.34298	0.733269
1131	cg00695112	0.0195751	-0.381519	-1.24901	1	1131	0.381519	1.24901
1132	cg14620572	-0.013423	0.401604	0.868636	-1	1132	0.401604	0.868636
1133	cg22163280	0.00335088	-0.270344	-0.218971	1	1133	0.270344	0.218971
1134	cg12252109	-0.0447714	-0.244125	2.21048	-1	1134	0.244125	2.21048
1135	cg14378924	-0.0162246	-0.201273	1.1322	-1	1135	0.201273	1.1322
1136	cg13740709	-0.00434806	-0.237922	0.297922	-1	1136	0.237922	0.297922
1137	cg12179661	-0.00221396	-0.315123	0.157578	-1	1137	0.315123	0.157578
1138	cg15844711	0.0301836	-0.385134	-1.77331	1	1138	0.385134	1.77331
1139	cg22934295	-0.00576607	0.384878	0.539783	-1	1139	0.384878	0.539783
1140	cg24869232	-0.014804	-0.2221	0.902867	-1	1140	0.2221	0.902867
1141	cg02956355	-0.0215736	-0.257654	1.74528	-1	1141	0.257654	1.74528
1142	cg24772267	0.0143582	0.252386	-1.08956	1	1142	0.252386	1.08956
1143	cg23084416	-0.00667902	-0.156398	0.4603	-1	1143	0.156398	0.4603
1144	cg16640358	0.0163927	-0.507194	-1.33174	1	1144	0.507194	1.33174
1145	cg06872964	-0.0342438	-0.148022	1.88223	-1	1145	0.148022	1.88223
1146	cg18505959	0.00344409	-0.28765	-0.371192	1	1146	0.28765	0.371192
1147	cg04959790	-0.0171426	-0.333396	1.13571	-1	1147	0.333396	1.13571
1148	cg18343474	-0.00401047	0.505952	0.37675	-1	1148	0.505952	0.37675
1149	cg15893346	0.0110828	-0.433191	-0.758815	1	1149	0.433191	0.758815
1150	cg09260667	-0.00501974	-0.256426	0.316439	-1	1150	0.256426	0.316439
1151	cg13100137	-0.0547792	-0.177166	3.26262	-1	1151	0.177166	3.26262
1152	cg02030542	-0.0148789	-0.282466	1.06571	-1	1152	0.282466	1.06571
1153	cg14176752	-0.0130578	0.378014	1.02392	-1	1153	0.378014	1.02392
1154	cg09515953	-0.0258452	0.416603	1.84493	-1	1154	0.416603	1.84493
1155	cg08737116	0.00566549	-0.383381	-0.39543	1	1155	0.383381	0.39543
1156	cg17603988	-0.0255393	-0.188711	1.45436	-1	1156	0.188711	1.45436
1157	cg07465899	-0.00396894	-0.269745	0.319522	-1	1157	0.269745	0.319522
1158	cg13848598	-0.0120669	0.536292	0.907144	-1	1158	0.536292	0.907144
1159	cg22282410	-0.016807	0.389225	1.16996	-1	1159	0.389225	1.16996
1160	cg17105814	0.00656828	-0.313149	-0.50027	1	1160	0.313149	0.50027
1161	cg12627948	-0.000724972	-0.238504	0.054663	-1	1161	0.238504	0.054663
1162	cg09608765	0.00070552	-0.414885	-0.052848	1	1162	0.414885	0.052848
1163	cg02256105	-0.0324939	-0.227245	2.08175	-1	1163	0.227245	2.08175
1164	cg10189695	-0.019213	0.484095	1.35558	-1	1164	0.484095	1.35558
1165	cg00280235	-0.0560547	-0.2464	2.96201	-1	1165	0.2464	2.96201
1166	cg08343101	0.000891521	-0.347124	-0.0728024	1	1166	0.347124	0.0728024
1167	cg12373771	-0.0100883	0.449306	0.773638	-1	1167	0.449306	0.773638
1168	cg24535475	-0.00143477	-0.401966	0.0934701	-1	1168	0.401966	0.0934701
1169	cg18187189	-0.00872005	-0.199647	1.01474	-1	1169	0.199647	1.01474
1170	cg11081833	-0.0244996	-0.190377	1.59219	-1	1170	0.190377	1.59219
1171	cg00439384	-0.00186505	-0.0546923	0.108817	-1	1171	0.0546923	0.108817
1172	cg04862321	0.00367641	-0.240418	-0.215633	1	1172	0.240418	0.215633
1173	cg17617182	-0.00135741	-0.292794	0.102448	-1	1173	0.292794	0.102448
1174	cg03995156	0.00396779	-0.264828	-0.321325	1	1174	0.264828	0.321325
1175	cg00745389	-0.0132514	0.405249	1.26076	-1	1175	0.405249	1.26076
1176	cg23097139	-0.00090487	-0.287466	0.0592243	-1	1176	0.287466	0.0592243
1177	cg01287975	-0.0138676	0.447953	0.945768	-1	1177	0.447953	0.945768
1178	cg19052193	-0.00675521	-0.227771	0.369311	-1	1178	0.227771	0.369311
1179	cg24547396	-0.0257919	-0.261547	2.08786	-1	1179	0.261547	2.08786
1180	cg04762312	-0.00732002	-0.2534	0.46208	-1	1180	0.2534	0.46208
1181	cg07366503	0.0554941	0.289299	-3.75154	1	1181	0.289299	3.75154
1182	cg18087326	0.00219151	-0.202166	-0.123035	1	1182	0.202166	0.123035
1183	cg23464360	-0.00546907	-0.226024	0.340767	-1	1183	0.226024	0.340767
1184	cg12363903	-0.02177	-0.342816	1.32491	-1	1184	0.342816	1.32491
1185	cg03510486	-0.0100904	-0.383689	0.924577	-1	1185	0.383689	0.924577
1186	cg25570486	-0.00379323	-0.335643	0.305271	-1	1186	0.335643	0.305271
1187	cg09253473	-0.0224748	-0.184579	1.39359	-1	1187	0.184579	1.39359
1188	cg06533408	0.011933	-0.407538	-0.802834	1	1188	0.407538	0.802834
1189	cg04662594	-0.00870748	-0.382968	0.541785	-1	1189	0.382968	0.541785
1190	cg18147605	-0.00520137	-0.284377	0.413344	-1	1190	0.284377	0.413344
1191	cg23597288	0.00935289	-0.350951	-0.822413	1	1191	0.350951	0.822413
1192	cg13790576	-0.0325011	-0.433901	1.81827	-1	1192	0.433901	1.81827
1193	cg11291003	-0.0126687	-0.360926	0.882499	-1	1193	0.360926	0.882499
1194	cg05584950	-0.016699	-0.34775	1.51012	-1	1194	0.34775	1.51012
1195	cg04021562	-0.0101596	-0.335162	0.964516	-1	1195	0.335162	0.964516
1196	cg18883198	-0.0128872	-0.130142	0.871294	-1	1196	0.130142	0.871294
1197	cg01692968	-0.0314996	-0.211175	1.59844	-1	1197	0.211175	1.59844
1198	cg26233209	-0.0206512	-0.145053	1.50595	-1	1198	0.145053	1.50595
1199	cg19474571	0.0060302	-0.326262	-0.493739	1	1199	0.326262	0.493739
1200	cg25150773	-0.0204658	-0.160406	1.48463	-1	1200	0.160406	1.48463
1201	cg19811118	-0.0053543	-0.295077	0.361688	-1	1201	0.295077	0.361688
1202	cg17396222	-0.0097602	-0.296739	0.831095	-1	1202	0.296739	0.831095
1203	cg04666029	-0.00598662	-0.374006	0.845883	-1	1203	0.374006	0.845883
1204	cg03283486	-0.00751978	-0.261569	0.374803	-1	1204	0.261569	0.374803
1205	cg12534424	-0.0165913	0.491782	1.34773	-1	1205	0.491782	1.34773
1206	cg17131553	-0.0148185	-0.157756	0.928103	-1	1206	0.157756	0.928103
1207	cg16209444	0.00816505	-0.224984	-0.580468	1	1207	0.224984	0.580468
1208	cg10977734	0.00642813	-0.301701	-0.782869	1	1208	0.301701	0.782869
1209	cg08426733	0.00123115	-0.341994	-0.110134	1	1209	0.341994	0.110134
1210	cg17567838	-0.000976927	-0.221146	0.0722268	-1	1210	0.221146	0.0722268
1211	cg02553054	-0.0101221	-0.309477	0.711834	-1	1211	0.309477	0.711834
1212	cg05683445	0.000976492	-0.210514	-0.0754627	1	1212	0.210514	0.0754627
1213	cg18862005	0.0194428	-0.421319	-1.35055	1	1213	0.421319	1.35055
1214	cg05261596	-0.00453137	-0.293198	0.365217	-1	1214	0.293198	0.365217
1215	cg21882300	0.00616068	0.313449	-0.455968	1	1215	0.313449	0.455968
1216	cg16180082	0.0392845	-0.410806	-2.34697	1	1216	0.410806	2.34697
1217	cg16454902	0.030617	-0.510316	-2.10535	1	1217	0.510316	2.10535
1218	cg01614764	-0.0226103	-0.275986	1.27301	-1	1218	0.275986	1.27301
1219	cg04709900	0.000249067	-0.274843	-0.0264538	1	1219	0.274843	0.0264538
1220	cg21130958	-0.0194405	-0.261136	1.28457	-1	1220	0.261136	1.28457
1221	cg13500388	-0.024539	-0.0646971	1.56164	-1	1221	0.0646971	1.56164
1222	cg08622934	0.0377607	-0.404153	-2.09153	1	1222	0.404153	2.09153
1223	cg09871637	-0.0234302	-0.228837	1.44306	-1	1223	0.228837	1.44306
1224	cg04206967	-0.0069483	-0.32878	0.437507	-1	1224	0.32878	0.437507
1225	cg22209918	0.00148573	-0.226632	-0.0967966	1	1225	0.226632	0.0967966
1226	cg14956327	-0.033409	-0.299969	1.88413	-1	1226	0.299969	1.88413
1227	cg08643824	-0.0198184	-0.186035	1.09457	-1	1227	0.186035	1.09457
1228	cg11919694	0.000936849	-0.34239	-0.075316	1	1228	0.34239	0.075316
1229	cg04261607	-0.00227347	-0.178732	0.149741	-1	1229	0.178732	0.149741
1230	cg15299997	-0.00276809	-0.230764	0.188749	-1	1230	0.230764	0.188749
1231	cg14295611	-0.0121392	-0.349811	0.79672	-1	1231	0.349811	0.79672
1232	cg08511485	-0.00255718	-0.135621	0.248482	-1	1232	0.135621	0.248482
1233	cg05457684	-0.0157667	-0.271257	0.974219	-1	1233	0.271257	0.974219
1234	cg01594949	-0.0195038	-0.339303	1.20987	-1	1234	0.339303	1.20987
1235	cg10661163	-0.0502275	-0.221804	3.05095	-1	1235	0.221804	3.05095
1236	cg14731462	-0.00114298	-0.371631	0.0624784	-1	1236	0.371631	0.0624784
1237	cg23299618	0.00151606	-0.280924	-0.125383	1	1237	0.280924	0.125383
1238	cg04052934	-0.00851566	-0.407581	0.504776	-1	1238	0.407581	0.504776
1239	cg12340144	-0.00848901	-0.228116	0.59082	-1	1239	0.228116	0.59082
1240	cg11310639	0.000246071	-0.390641	-0.0161105	1	1240	0.390641	0.0161105
1241	cg26161024	-0.0136689	-0.13415	1.02828	-1	1241	0.13415	1.02828
1242	cg13969327	-0.0221427	-0.184407	1.31198	-1	1242	0.184407	1.31198
1243	cg23698023	0.00199295	-0.263313	-0.150727	1	1243	0.263313	0.150727
1244	cg22900415	-0.00399161	0.279059	0.362648	-1	1244	0.279059	0.362648
1245	cg07178825	-0.0155852	0.429382	1.1393	-1	1245	0.429382	1.1393
1246	cg25389463	0.00957509	-0.0123927	-0.723616	1	1246	0.0123927	0.723616
1247	cg14018024	-0.0583352	-0.242389	2.41743	-1	1247	0.242389	2.41743
1248	cg07640648	-0.000535468	0.284552	0.0649079	-1	1248	0.284552	0.0649079
1249	cg13039082	-0.00212651	-0.247724	0.189349	-1	1249	0.247724	0.189349
1250	ch.6.33611621F	-0.00471917	-0.428553	0.779602	-1	1250	0.428553	0.779602
1251	cg25439632	-0.010072	-0.141875	0.625922	-1	1251	0.141875	0.625922
1252	cg00698916	-0.0295297	-0.285706	1.92094	-1	1252	0.285706	1.92094
1253	cg10729062	-0.0193228	-0.213364	1.54159	-1	1253	0.213364	1.54159
1254	cg12681001	-0.00876784	-0.353985	0.934003	-1	1254	0.353985	0.934003
1255	cg03506372	0.00914712	-0.149483	-0.892373	1	1255	0.149483	0.892373
1256	cg20640261	-0.0602773	-0.2833	3.43224	-1	1256	0.2833	3.43224
1257	cg07485775	-0.000196117	0.381277	0.012095	-1	1257	0.381277	0.012095
1258	cg21674927	0.0063974	-0.31702	-0.435829	1	1258	0.31702	0.435829
1259	cg07928642	0.00639576	-0.169494	-0.385917	1	1259	0.169494	0.385917
1260	cg06247837	-0.0130861	-0.425315	0.836017	-1	1260	0.425315	0.836017
1261	cg16725944	-0.0182005	-0.246608	1.30378	-1	1261	0.246608	1.30378
1262	cg13480898	-0.0191329	-0.275293	1.27271	-1	1262	0.275293	1.27271
1263	cg15616915	-0.00743672	-0.298993	0.519636	-1	1263	0.298993	0.519636
1264	cg06750564	-0.0143508	-0.250986	1.24882	-1	1264	0.250986	1.24882
1265	cg16888547	0.0100183	-0.32979	-0.716901	1	1265	0.32979	0.716901
1266	cg04434593	-0.0363205	-0.248273	2.37744	-1	1266	0.248273	2.37744
1267	cg03731828	-0.00264824	-0.269367	0.154911	-1	1267	0.269367	0.154911
1268	cg11142617	-0.00302516	-0.255478	0.188914	-1	1268	0.255478	0.188914
1269	cg17062829	-0.0104633	0.396961	0.927097	-1	1269	0.396961	0.927097
1270	cg19025497	-0.00705826	-0.182082	0.706216	-1	1270	0.182082	0.706216
1271	cg13924974	-0.0463585	-0.151037	2.45252	-1	1271	0.151037	2.45252
1272	cg27151122	-0.0250219	-0.369771	2.02084	-1	1272	0.369771	2.02084
1273	cg07499673	0.00449571	-0.277637	-0.367029	1	1273	0.277637	0.367029
1274	cg23679724	-0.00103356	-0.233038	0.0694738	-1	1274	0.233038	0.0694738
1275	cg25090514	0.000255027	0.304098	-0.0226492	1	1275	0.304098	0.0226492
1276	cg10689438	-0.00332657	-0.0879326	0.330891	-1	1276	0.0879326	0.330891
1277	cg02057239	-0.00231144	-0.387831	0.194808	-1	1277	0.387831	0.194808
1278	cg08993878	-0.0207898	-0.358246	0.688033	-1	1278	0.358246	0.688033
1279	cg03089870	-0.00635763	-0.122247	0.409127	-1	1279	0.122247	0.409127
1280	cg05381960	-0.0253051	-0.164556	1.57164	-1	1280	0.164556	1.57164
1281	cg16655791	-0.00547834	0.405785	0.466089	-1	1281	0.405785	0.466089
1282	cg12598025	-0.0108306	-0.322987	0.793682	-1	1282	0.322987	0.793682
1283	cg26701785	-0.0120492	-0.253305	0.708911	-1	1283	0.253305	0.708911
1284	cg27430293	-0.0281211	-0.368101	1.55486	-1	1284	0.368101	1.55486
1285	cg21845957	0.0117612	0.193028	-0.781237	1	1285	0.193028	0.781237
1286	cg03894990	0.0182635	-0.249822	-0.925097	1	1286	0.249822	0.925097
1287	cg13066481	-0.0126254	-0.312794	0.965031	-1	1287	0.312794	0.965031
1288	cg26914205	0.0155754	-0.334958	-0.960807	1	1288	0.334958	0.960807
1289	cg03092551	-0.00306238	-0.252044	0.191963	-1	1289	0.252044	0.191963
1290	cg27005906	-0.0194678	-0.156848	1.22152	-1	1290	0.156848	1.22152
1291	cg23009067	-0.0225022	-0.199354	1.53178	-1	1291	0.199354	1.53178
1292	cg10978034	-0.0072658	-0.364416	0.406453	-1	1292	0.364416	0.406453
1293	cg07906193	-0.0161621	-0.228871	0.774624	-1	1293	0.228871	0.774624
1294	cg11925263	-0.0225904	-0.272107	1.10237	-1	1294	0.272107	1.10237
1295	cg19670290	0.0195956	-0.466972	-1.34344	1	1295	0.466972	1.34344
1296	cg23230929	-0.0260603	-0.118535	1.77263	-1	1296	0.118535	1.77263
1297	cg17483411	-0.0350598	-0.109773	2.51931	-1	1297	0.109773	2.51931
1298	cg21586203	-0.0146034	-0.195384	1.26149	-1	1298	0.195384	1.26149
1299	cg16936060	-0.0244759	-0.174544	1.45866	-1	1299	0.174544	1.45866
1300	cg25677261	0.00167803	-0.217441	-0.0733674	1	1300	0.217441	0.0733674
1301	cg27290215	0.0127477	-0.410804	-0.737034	1	1301	0.410804	0.737034
1302	cg19029181	-0.0206833	0.487919	1.26358	-1	1302	0.487919	1.26358
1303	cg07495470	0.00240326	-0.349134	-0.170892	1	1303	0.349134	0.170892
1304	cg13001142	-0.0318262	-0.283087	1.54442	-1	1304	0.283087	1.54442
1305	cg14911690	-0.00451468	0.259805	0.54093	-1	1305	0.259805	0.54093
1306	cg22930275	0.00286545	-0.309424	-0.15442	1	1306	0.309424	0.15442
1307	cg18565342	-0.0131836	0.305921	1.16227	-1	1307	0.305921	1.16227
1308	cg04911680	-0.0040534	-0.269179	0.337934	-1	1308	0.269179	0.337934
1309	cg00808969	0.0119068	-0.278527	-0.976558	1	1309	0.278527	0.976558
1310	cg13819609	-0.00152284	-0.0285816	0.0946612	-1	1310	0.0285816	0.0946612
1311	cg11142333	0.0108847	-0.486361	-0.731982	1	1311	0.486361	0.731982
1312	cg04167239	-0.0247709	0.12672	1.8217	-1	1312	0.12672	1.8217
1313	cg17285225	-0.00483269	0.331254	0.423793	-1	1313	0.331254	0.423793
1314	cg04149578	-0.0182607	-0.345892	1.08808	-1	1314	0.345892	1.08808
1315	cg07722360	-0.0191594	-0.300101	0.987546	-1	1315	0.300101	0.987546
1316	cg21709871	0.00638866	0.415498	-0.375077	1	1316	0.415498	0.375077
1317	cg14250138	-0.0468968	-0.158887	2.88429	-1	1317	0.158887	2.88429
1318	cg03698343	-0.0104463	-0.38403	0.925514	-1	1318	0.38403	0.925514
1319	cg04875995	7.95749e-05	-0.175079	-0.00698253	1	1319	0.175079	0.00698253
1320	cg08386692	-0.000311603	0.326487	0.0225572	-1	1320	0.326487	0.0225572
1321	cg07280206	-0.017741	-0.3408	1.00114	-1	1321	0.3408	1.00114
1322	cg10123654	0.0111957	-0.399303	-0.79593	1	1322	0.399303	0.79593
1323	cg11715092	-0.011866	-0.227246	0.797168	-1	1323	0.227246	0.797168
1324	cg22392276	-0.00159957	0.279943	0.190426	-1	1324	0.279943	0.190426
1325	cg18501647	-0.00936909	0.439716	0.678585	-1	1325	0.439716	0.678585
1326	cg19442470	-0.0083774	-0.176331	0.616776	-1	1326	0.176331	0.616776
1327	cg07164639	-0.0374361	-0.321837	1.83378	-1	1327	0.321837	1.83378
1328	cg14207210	-0.000231286	0.127956	0.0592855	-1	1328	0.127956	0.0592855
1329	cg25143508	0.000150603	-0.441191	-0.0127586	1	1329	0.441191	0.0127586
1330	cg01185921	-0.035214	-0.152058	2.23772	-1	1330	0.152058	2.23772
1331	cg02047661	0.0261222	-0.45048	-1.91322	1	1331	0.45048	1.91322
1332	cg02870946	-0.0199891	-0.282365	1.10512	-1	1332	0.282365	1.10512
1333	cg08468689	2.51143e-05	-0.399158	-0.00188141	1	1333	0.399158	0.00188141
1334	cg12686055	-0.00399606	-0.277712	0.273397	-1	1334	0.277712	0.273397
1335	cg12371563	-0.0291698	-0.234497	1.63262	-1	1335	0.234497	1.63262
1336	cg09304357	0.00198328	-0.370858	-0.149863	1	1336	0.370858	0.149863
1337	cg05595301	-0.0166496	-0.340265	1.01057	-1	1337	0.340265	1.01057
1338	cg23231163	0.0163919	-0.267683	-1.03732	1	1338	0.267683	1.03732
1339	cg27355006	-0.0112215	-0.219763	0.871311	-1	1339	0.219763	0.871311
1340	cg05529039	-0.0476461	-0.179226	2.90898	-1	1340	0.179226	2.90898
1341	cg14395060	-0.00514284	-0.205271	0.236842	-1	1341	0.205271	0.236842
1342	cg00451635	0.00850555	-0.310093	-0.629497	1	1342	0.310093	0.629497
1343	cg05205647	-0.00693708	0.294707	0.557476	-1	1343	0.294707	0.557476
1344	cg17474524	0.00174751	-0.249589	-0.155348	1	1344	0.249589	0.155348
1345	cg03545227	-0.0127498	0.535605	1.15542	-1	1345	0.535605	1.15542
1346	cg10546626	0.0214332	-0.265186	-1.40858	1	1346	0.265186	1.40858
1347	cg05203217	0.00124976	-0.184273	-0.124746	1	1347	0.184273	0.124746
1348	cg03631065	-0.0139864	-0.285585	0.87995	-1	1348	0.285585	0.87995
1349	cg24381155	-0.0558125	-0.13951	2.86937	-1	1349	0.13951	2.86937
1350	cg17877600	-0.000977726	-0.33179	0.0684078	-1	1350	0.33179	0.0684078
1351	ch.15.67797584R	-0.0224827	-0.28087	2.09905	-1	1351	0.28087	2.09905
1352	cg23688719	-0.00936449	-0.224104	0.689144	-1	1352	0.224104	0.689144
1353	cg22380322	-0.00518208	-0.130304	0.453997	-1	1353	0.130304	0.453997
1354	cg10872209	-0.00560028	-0.229315	0.311194	-1	1354	0.229315	0.311194
1355	cg06320982	-0.0151964	-0.180671	1.6249	-1	1355	0.180671	1.6249
1356	cg13806741	-0.00582774	0.486021	0.426886	-1	1356	0.486021	0.426886
1357	cg14667235	-0.00461049	-0.146653	0.301824	-1	1357	0.146653	0.301824
1358	cg06830167	-0.0105929	-0.281447	0.799352	-1	1358	0.281447	0.799352
1359	cg17661940	0.00250751	-0.336031	-0.315593	1	1359	0.336031	0.315593
1360	cg02745847	-0.00778616	0.381624	0.491912	-1	1360	0.381624	0.491912
1361	cg15175581	-0.00584693	-0.080026	0.337691	-1	1361	0.080026	0.337691
1362	cg05586607	-0.0212864	-0.326844	1.05085	-1	1362	0.326844	1.05085
1363	cg01781446	-3.42404e-05	-0.237075	0.0019517	-1	1363	0.237075	0.0019517
1364	cg17024199	-0.0249496	-0.307079	1.72954	-1	1364	0.307079	1.72954
1365	ch.2.30415474F	-0.00861562	-0.458659	1.19309	-1	1365	0.458659	1.19309
1366	cg15970259	-0.00832277	-0.355144	0.576905	-1	1366	0.355144	0.576905
1367	cg16509239	0.00281966	-0.331846	-0.196895	1	1367	0.331846	0.196895
1368	cg26337070	-0.065549	-0.298024	3.03046	-1	1368	0.298024	3.03046
1369	cg26608718	-0.0243893	-0.4729	1.36459	-1	1369	0.4729	1.36459
1370	cg11453058	-0.0149537	-0.247244	1.25102	-1	1370	0.247244	1.25102
1371	cg16618104	-0.0304798	-0.421526	2.35079	-1	1371	0.421526	2.35079
1372	cg22326328	-0.0231206	-0.354849	1.40594	-1	1372	0.354849	1.40594
1373	cg06899237	-0.0253499	-0.187489	1.52587	-1	1373	0.187489	1.52587
1374	cg00127150	-0.0107589	-0.1444	0.633788	-1	1374	0.1444	0.633788
1375	cg25268718	-0.0095187	-0.372811	0.691912	-1	1375	0.372811	0.691912
1376	cg13547237	0.00484297	-0.271585	-0.407417	1	1376	0.271585	0.407417
1377	cg06231995	0.00314468	0.273984	-0.320024	1	1377	0.273984	0.320024
1378	cg08362785	0.0420738	0.198527	-3.03933	1	1378	0.198527	3.03933
1379	cg24292665	-0.0116462	-0.112279	1.46085	-1	1379	0.112279	1.46085
1380	cg00314660	0.0232166	-0.396403	-1.47985	1	1380	0.396403	1.47985
1381	cg02550119	0.00492325	-0.197596	-0.300066	1	1381	0.197596	0.300066
1382	cg00277714	-0.0491692	-0.120653	2.94079	-1	1382	0.120653	2.94079
1383	cg04324917	0.0421835	0.270158	-2.81061	1	1383	0.270158	2.81061
1384	cg23995914	-0.0182588	0.45716	1.17161	-1	1384	0.45716	1.17161
1385	cg18468844	-0.0190512	-0.228858	1.12422	-1	1385	0.228858	1.12422
1386	cg02538891	-0.00677489	-0.206213	0.541566	-1	1386	0.206213	0.541566
1387	cg14832954	0.0064553	-0.389209	-0.653691	1	1387	0.389209	0.653691
1388	cg09411874	0.00697477	-0.296074	-0.518537	1	1388	0.296074	0.518537
1389	cg07780762	-0.017675	-0.16571	1.11763	-1	1389	0.16571	1.11763
1390	cg25722983	0.0104694	-0.297771	-0.724687	1	1390	0.297771	0.724687
1391	cg10424974	0.0358262	-0.489986	-2.11374	1	1391	0.489986	2.11374
1392	cg09906752	-0.0121491	-0.250953	0.70633	-1	1392	0.250953	0.70633
1393	cg13428009	-0.00454888	-0.299428	0.718058	-1	1393	0.299428	0.718058
1394	cg05977992	0.00325629	-0.432845	-0.221583	1	1394	0.432845	0.221583
1395	cg22006825	0.00351928	-0.35048	-0.317793	1	1395	0.35048	0.317793
1396	cg19918208	-0.026903	-0.191736	1.30662	-1	1396	0.191736	1.30662
1397	cg18176482	-0.0243154	-0.224012	1.36462	-1	1397	0.224012	1.36462
1398	cg15763258	-0.0230695	-0.27646	1.63179	-1	1398	0.27646	1.63179
1399	cg06780202	0.000528596	-0.334803	-0.0706603	1	1399	0.334803	0.0706603
1400	cg14564815	-0.00784231	-0.259639	0.765582	-1	1400	0.259639	0.765582
1401	cg21635307	0.00111093	-0.218231	-0.0889516	1	1401	0.218231	0.0889516
1402	cg04649530	-0.00461334	-0.296063	0.348935	-1	1402	0.296063	0.348935
1403	cg25031476	-0.0291491	-0.289458	1.47589	-1	1403	0.289458	1.47589
1404	cg05083128	0.00108138	-0.306017	-0.0657569	1	1404	0.306017	0.0657569
1405	cg17453456	0.0136339	-0.458741	-0.812194	1	1405	0.458741	0.812194
1406	cg00277397	-0.0194677	-0.321971	1.19937	-1	1406	0.321971	1.19937
1407	cg16664617	-0.0108517	-0.266916	0.708183	-1	1407	0.266916	0.708183
1408	cg16218721	0.0084029	0.30999	-0.598522	1	1408	0.30999	0.598522
1409	cg07073120	-0.00863011	-0.217394	0.827632	-1	1409	0.217394	0.827632
1410	cg06813554	-0.046403	-0.17842	2.4804	-1	1410	0.17842	2.4804
1411	cg20168514	0.00540396	-0.259119	-0.467135	1	1411	0.259119	0.467135
1412	cg20133890	-0.0296649	-0.393739	1.74852	-1	1412	0.393739	1.74852
1413	cg14166494	-0.0104569	-0.339745	0.807813	-1	1413	0.339745	0.807813
1414	cg00741624	-0.0245318	0.494014	1.84647	-1	1414	0.494014	1.84647
1415	cg22816294	0.0316625	-0.203203	-1.55322	1	1415	0.203203	1.55322
1416	cg06417752	-0.0158936	-0.209745	1.13026	-1	1416	0.209745	1.13026
1417	cg17261675	-0.0116732	-0.157554	0.740607	-1	1417	0.157554	0.740607
1418	cg16728604	-0.00414936	-0.212567	0.286904	-1	1418	0.212567	0.286904
1419	cg27130630	-0.00800198	-0.213695	0.773633	-1	1419	0.213695	0.773633
1420	cg25173401	0.000360678	0.0472744	-0.02638	1	1420	0.0472744	0.02638
1421	cg25968437	0.0072429	-0.342606	-0.533356	1	1421	0.342606	0.533356
1422	cg08616061	-0.00916886	0.267935	0.580709	-1	1422	0.267935	0.580709
1423	cg09642020	0.00672099	-0.449211	-0.577848	1	1423	0.449211	0.577848
1424	cg25713736	0.00804859	-0.315194	-0.421737	1	1424	0.315194	0.421737
1425	cg12688542	-0.00297392	-0.224131	0.253056	-1	1425	0.224131	0.253056
1426	cg26260995	-0.00888777	-0.207538	0.490985	-1	1426	0.207538	0.490985
1427	cg15111626	-0.00276468	-0.246199	0.216817	-1	1427	0.246199	0.216817
1428	cg02610723	-0.0200681	-0.343041	1.90319	-1	1428	0.343041	1.90319
1429	cg04682133	-0.0191475	-0.324575	1.64519	-1	1429	0.324575	1.64519
1430	cg23960707	0.0105428	-0.374499	-0.768134	1	1430	0.374499	0.768134
1431	cg10106965	0.0074074	-0.358626	-0.585676	1	1431	0.358626	0.585676
1432	cg10928466	0.00856151	-0.257888	-0.515076	1	1432	0.257888	0.515076
1433	cg00503840	-0.00919237	0.530779	0.80428	-1	1433	0.530779	0.80428
1434	cg16061228	0.000738204	-0.32811	-0.0620637	1	1434	0.32811	0.0620637
1435	cg00019759	-0.00598373	0.402772	0.49331	-1	1435	0.402772	0.49331
1436	cg01981760	-0.0177424	-0.294631	1.92154	-1	1436	0.294631	1.92154
1437	cg07124642	-0.0367294	-0.258826	2.09476	-1	1437	0.258826	2.09476
1438	cg21632975	-0.00803834	0.448301	0.638804	-1	1438	0.448301	0.638804
1439	cg11624524	0.00710702	0.38595	-0.48806	1	1439	0.38595	0.48806
1440	cg03043157	-0.0299296	-0.269948	1.57877	-1	1440	0.269948	1.57877
1441	cg19816290	-0.0130923	-0.309366	0.978282	-1	1441	0.309366	0.978282
1442	cg16219535	-0.0285429	-0.339036	1.55371	-1	1442	0.339036	1.55371
1443	cg25983901	-0.0316911	-0.284585	1.66508	-1	1443	0.284585	1.66508
1444	cg24803614	0.011756	-0.301861	-0.571245	1	1444	0.301861	0.571245
1445	cg20131596	-0.0114485	-0.170214	0.789066	-1	1445	0.170214	0.789066
1446	cg15417149	0.000466148	-0.238029	-0.0405757	1	1446	0.238029	0.0405757
1447	cg11705975	-0.0261222	0.554543	1.86827	-1	1447	0.554543	1.86827
1448	cg02494066	-0.00384045	-0.170524	0.264163	-1	1448	0.170524	0.264163
1449	cg23892690	-0.000290706	-0.199017	0.0239513	-1	1449	0.199017	0.0239513
1450	cg15562346	0.0530386	0.278739	-3.37171	1	1450	0.278739	3.37171
1451	cg10139476	-0.00278299	-0.194898	0.260111	-1	1451	0.194898	0.260111
1452	cg15672768	-0.0276332	0.308328	1.53353	-1	1452	0.308328	1.53353
1453	cg02311364	-0.0276215	-0.0833188	1.69491	-1	1453	0.0833188	1.69491
1454	cg02258201	-0.0272133	-0.260199	1.56379	-1	1454	0.260199	1.56379
1455	cg03172931	0.0231911	-0.29776	-1.61038	1	1455	0.29776	1.61038
1456	cg04411841	-0.00356333	-0.297641	0.490974	-1	1456	0.297641	0.490974
1457	cg19267254	-0.029202	-0.181247	1.90657	-1	1457	0.181247	1.90657
1458	cg23469878	-0.0185246	-0.387866	0.934073	-1	1458	0.387866	0.934073
1459	cg27314669	-0.00226851	-0.292468	0.162621	-1	1459	0.292468	0.162621
1460	cg17483959	-0.00711223	-0.293962	0.634932	-1	1460	0.293962	0.634932
1461	cg24622589	-0.007294	-0.247039	0.571772	-1	1461	0.247039	0.571772
1462	cg20377376	0.00153396	-0.2894	-0.104868	1	1462	0.2894	0.104868
1463	cg06719042	0.0136065	-0.25081	-0.913498	1	1463	0.25081	0.913498
1464	cg10917602	-0.00601624	-0.272967	0.329484	-1	1464	0.272967	0.329484
1465	cg17430979	-0.0343444	-0.272294	1.73985	-1	1465	0.272294	1.73985
1466	cg06782035	-0.00976776	0.514186	0.72738	-1	1466	0.514186	0.72738
1467	cg13806070	-0.00197437	0.273396	0.180216	-1	1467	0.273396	0.180216
1468	cg00871610	-0.0124725	-0.226349	0.704853	-1	1468	0.226349	0.704853
1469	cg08262220	-0.006418	-0.288517	0.423685	-1	1469	0.288517	0.423685
1470	cg05666820	0.00847735	0.291781	-0.436349	1	1470	0.291781	0.436349
1471	cg01538166	-0.0290851	-0.280608	2.1559	-1	1471	0.280608	2.1559
1472	cg10195687	-0.00181513	-0.33025	0.136442	-1	1472	0.33025	0.136442
1473	cg22859679	0.0118024	-0.166321	-1.05508	1	1473	0.166321	1.05508
1474	cg26140749	-0.00641023	-0.345697	0.405677	-1	1474	0.345697	0.405677
1475	cg12986700	-0.0101929	-0.322212	0.757369	-1	1475	0.322212	0.757369
1476	cg09911316	-0.0115285	-0.274504	0.751911	-1	1476	0.274504	0.751911
1477	cg09125127	-0.00329251	-0.292475	0.230593	-1	1477	0.292475	0.230593
1478	cg07717512	0.0139752	-0.288289	-0.719021	1	1478	0.288289	0.719021
1479	cg17510385	0.0119652	0.0159682	-1.207	1	1479	0.0159682	1.207
1480	cg15626285	-0.00511692	-0.290499	0.285488	-1	1480	0.290499	0.285488
1481	cg20514973	-0.00356618	-0.149423	0.249426	-1	1481	0.149423	0.249426
1482	cg15360181	0.0620502	-0.339925	-3.16924	1	1482	0.339925	3.16924
1483	cg00751156	-0.000288298	0.188533	0.0536683	-1	1483	0.188533	0.0536683
1484	cg18268220	-0.00933599	-0.209021	0.555218	-1	1484	0.209021	0.555218
1485	cg05338066	-0.000288077	-0.177237	0.0156923	-1	1485	0.177237	0.0156923
1486	cg15012161	-0.00510688	-0.234501	0.471033	-1	1486	0.234501	0.471033
1487	cg23484392	-0.0157504	-0.206786	0.91842	-1	1487	0.206786	0.91842
1488	cg25178749	-0.000617074	-0.261879	0.0608567	-1	1488	0.261879	0.0608567
1489	cg22940798	0.00262971	-0.399124	-0.195677	1	1489	0.399124	0.195677
1490	cg01444397	-0.00382991	0.285817	0.407055	-1	1490	0.285817	0.407055
1491	cg07020967	-0.012339	-0.103639	0.755318	-1	1491	0.103639	0.755318
1492	cg01194538	-0.0133736	-0.1194	0.784342	-1	1492	0.1194	0.784342
1493	cg02928699	-0.0164183	0.397806	1.27197	-1	1493	0.397806	1.27197
1494	cg07824177	-0.0491237	-0.342375	2.94767	-1	1494	0.342375	2.94767
1495	cg11145399	-0.02043	-0.304776	1.16766	-1	1495	0.304776	1.16766
1496	cg08276138	0.00121985	-0.0950355	-0.105139	1	1496	0.0950355	0.105139
1497	cg09461728	-0.00469161	-0.229402	0.283188	-1	1497	0.229402	0.283188
1498	cg14292522	-0.0287316	-0.362742	1.53683	-1	1498	0.362742	1.53683
1499	cg11857514	-0.0129185	-0.229792	0.833089	-1	1499	0.229792	0.833089
1500	cg17879376	-0.0183735	-0.257576	1.43582	-1	1500	0.257576	1.43582
1501	cg03394122	0.0165152	-0.2038	-1.34207	1	1501	0.2038	1.34207
1502	cg24155190	-0.00470931	-0.337727	0.513277	-1	1502	0.337727	0.513277
1503	cg27146050	-0.0359297	-0.128939	2.14198	-1	1503	0.128939	2.14198
1504	cg20979737	0.0031298	-0.125606	-0.180164	1	1504	0.125606	0.180164
1505	cg01950129	-0.0120705	-0.255823	0.861837	-1	1505	0.255823	0.861837
1506	cg05826458	-0.00361287	-0.149864	0.310403	-1	1506	0.149864	0.310403
1507	cg01470535	-0.00158292	-0.304552	0.104435	-1	1507	0.304552	0.104435
1508	cg05506480	-0.0136003	-0.237217	1.14138	-1	1508	0.237217	1.14138
1509	cg02724490	-0.0125709	-0.29849	1.02533	-1	1509	0.29849	1.02533
1510	cg13620631	-0.00307775	-0.289159	0.251197	-1	1510	0.289159	0.251197
1511	cg13732465	-0.020683	-0.307179	1.49557	-1	1511	0.307179	1.49557
1512	cg15112910	-0.00912391	-0.376216	0.491219	-1	1512	0.376216	0.491219
1513	cg04213163	-0.0123782	-0.197808	1.00169	-1	1513	0.197808	1.00169
1514	cg27367526	0.00394236	-0.333693	-0.229433	1	1514	0.333693	0.229433
1515	cg24806066	-0.00915958	-0.211988	0.527245	-1	1515	0.211988	0.527245
1516	cg01567771	0.0306679	-0.368175	-1.67485	1	1516	0.368175	1.67485
1517	cg11978634	-0.0154702	-0.180282	0.9712	-1	1517	0.180282	0.9712
1518	cg14020846	-0.0161033	0.374617	1.12267	-1	1518	0.374617	1.12267
1519	cg02960948	0.00945756	-0.12756	-0.614878	1	1519	0.12756	0.614878
1520	cg04886595	0.00415876	0.218507	-0.312916	1	1520	0.218507	0.312916
1521	cg05557932	0.00470736	-0.486548	-0.338991	1	1521	0.486548	0.338991
1522	cg00061031	-0.0099661	-0.186584	0.614909	-1	1522	0.186584	0.614909
1523	cg14039301	0.0199033	-0.384476	-1.54012	1	1523	0.384476	1.54012
1524	cg09728487	-0.0112491	-0.298825	0.711291	-1	1524	0.298825	0.711291
1525	cg00016968	-0.00340879	-0.280799	0.268457	-1	1525	0.280799	0.268457
1526	cg15743533	0.00151266	-0.421119	-0.153813	1	1526	0.421119	0.153813
1527	cg25616535	0.0109525	-0.407906	-0.771052	1	1527	0.407906	0.771052
1528	cg18647570	-0.0184031	-0.307502	0.996729	-1	1528	0.307502	0.996729
1529	cg14097619	0.0233247	-0.305035	-1.35692	1	1529	0.305035	1.35692
1530	cg10833037	0.0012671	0.298847	-0.0967635	1	1530	0.298847	0.0967635
1531	cg07092212	-0.0297968	-0.216713	2.6552	-1	1531	0.216713	2.6552
1532	cg10751726	-0.00746785	0.410997	0.638614	-1	1532	0.410997	0.638614
1533	cg24024661	0.0193981	-0.447334	-1.53913	1	1533	0.447334	1.53913
1534	cg09198200	-0.0050893	-0.152189	0.345045	-1	1534	0.152189	0.345045
1535	cg27312979	0.00547226	-0.324829	-0.277421	1	1535	0.324829	0.277421
1536	cg05353133	-0.0115113	0.244471	0.874042	-1	1536	0.244471	0.874042
1537	cg01593969	0.00715212	-0.375759	-0.568612	1	1537	0.375759	0.568612
1538	cg23669043	-0.0150457	-0.307999	1.01591	-1	1538	0.307999	1.01591
1539	cg04522691	-0.0107409	-0.32656	0.799939	-1	1539	0.32656	0.799939
1540	cg27314569	-0.00769314	0.369207	0.561949	-1	1540	0.369207	0.561949
1541	cg21927946	-0.00441868	0.320425	0.675262	-1	1541	0.320425	0.675262
1542	cg23553442	-0.00992586	0.387047	0.695231	-1	1542	0.387047	0.695231
1543	cg02291439	0.000545856	-0.203095	-0.0382893	1	1543	0.203095	0.0382893
1544	cg06856687	-0.0115256	-0.199191	0.624663	-1	1544	0.199191	0.624663
1545	cg06800578	0.00662764	-0.162602	-0.471838	1	1545	0.162602	0.471838
1546	cg10281977	-0.00976774	0.367598	0.738802	-1	1546	0.367598	0.738802
1547	cg17814758	0.0145951	-0.231294	-0.805187	1	1547	0.231294	0.805187
1548	cg26985711	0.00389428	-0.215202	-0.225114	1	1548	0.215202	0.225114
1549	cg23754392	-0.0172698	-0.17956	1.4868	-1	1549	0.17956	1.4868
1550	cg00251125	0.0122137	-0.463918	-0.880746	1	1550	0.463918	0.880746
1551	cg16235197	-0.0146684	-0.304931	0.952571	-1	1551	0.304931	0.952571
1552	cg17236870	0.00755173	-0.278044	-0.477278	1	1552	0.278044	0.477278
1553	cg04658841	0.033649	0.245385	-2.37031	1	1553	0.245385	2.37031
1554	cg18037834	0.00096409	-0.275471	-0.0701953	1	1554	0.275471	0.0701953
1555	cg00657460	-0.0405327	-0.145417	2.7083	-1	1555	0.145417	2.7083
1556	cg08699270	0.00222399	-0.302833	-0.138629	1	1556	0.302833	0.138629
1557	cg13989852	-0.0116226	-0.183598	0.695796	-1	1557	0.183598	0.695796
1558	cg11902543	0.00322447	-0.226409	-0.224827	1	1558	0.226409	0.224827
1559	cg27021512	0.00330166	-0.370775	-0.231923	1	1559	0.370775	0.231923
1560	cg06683078	-0.00924072	-0.251748	0.515176	-1	1560	0.251748	0.515176
1561	cg23197007	-0.00682721	-0.229091	0.594	-1	1561	0.229091	0.594
1562	cg20664247	0.0141411	-0.508454	-0.906803	1	1562	0.508454	0.906803
1563	cg01730666	-0.00876362	-0.24959	0.696236	-1	1563	0.24959	0.696236
1564	cg20300246	-0.0108101	0.269262	0.807654	-1	1564	0.269262	0.807654
1565	cg16367168	-0.0137537	-0.310239	0.656202	-1	1565	0.310239	0.656202
1566	cg03602730	-0.000414039	0.325571	0.0395182	-1	1566	0.325571	0.0395182
1567	cg16038868	-0.00557324	-0.258284	0.42268	-1	1567	0.258284	0.42268
1568	cg13120986	-0.00184573	-0.3738	0.128046	-1	1568	0.3738	0.128046
1569	cg22518670	0.00092563	0.209256	-0.11249	1	1569	0.209256	0.11249
1570	cg02339392	-0.00921942	-0.136568	0.702968	-1	1570	0.136568	0.702968
1571	cg26280713	-0.0146457	0.35873	1.07516	-1	1571	0.35873	1.07516
1572	cg20746795	0.00686226	-0.342049	-0.43356	1	1572	0.342049	0.43356
1573	cg01002636	-0.0134848	-0.297633	0.927779	-1	1573	0.297633	0.927779
1574	cg03572680	-0.00043927	-0.262196	0.0284064	-1	1574	0.262196	0.0284064
1575	cg09523691	-0.0135469	-0.215649	0.906525	-1	1575	0.215649	0.906525
1576	cg14900246	-0.0377748	-0.126138	2.03998	-1	1576	0.126138	2.03998
1577	cg23762517	-0.0294687	-0.205351	1.18298	-1	1577	0.205351	1.18298
1578	cg15168727	-0.0160565	0.426147	1.13469	-1	1578	0.426147	1.13469
1579	cg05369942	0.00597753	-0.392181	-0.512226	1	1579	0.392181	0.512226
1580	cg02795076	-0.00567501	0.334719	0.623962	-1	1580	0.334719	0.623962
1581	cg07810884	-0.00449863	-0.155988	0.307596	-1	1581	0.155988	0.307596
1582	cg13356175	-0.00889407	-0.241247	0.488167	-1	1582	0.241247	0.488167
1583	cg11409350	-0.00163993	-0.216335	0.128805	-1	1583	0.216335	0.128805
1584	cg01209023	0.00254644	-0.380302	-0.166268	1	1584	0.380302	0.166268
1585	cg15014975	0.0310765	0.176916	-2.22354	1	1585	0.176916	2.22354
1586	cg22706883	-0.0793844	-0.126081	4.04032	-1	1586	0.126081	4.04032
1587	cg10470208	-0.00938818	-0.314174	1.15016	-1	1587	0.314174	1.15016
1588	cg22872478	0.00669999	-0.257176	-0.545116	1	1588	0.257176	0.545116
1589	cg18105529	-0.0125686	-0.238468	0.990697	-1	1589	0.238468	0.990697
1590	cg04481603	-0.0125823	-0.278591	0.83478	-1	1590	0.278591	0.83478
1591	cg02519751	-0.00691043	0.388181	0.451908	-1	1591	0.388181	0.451908
1592	ch.2.105901354F	-0.00195767	-0.270409	0.222424	-1	1592	0.270409	0.222424
1593	cg22022957	-0.0169347	-0.263418	0.989622	-1	1593	0.263418	0.989622
1594	cg26408600	-0.019221	-0.18638	1.39109	-1	1594	0.18638	1.39109
1595	cg05858126	-0.0375266	-0.153679	2.07834	-1	1595	0.153679	2.07834
1596	cg19845136	-0.00630151	-0.234563	0.339131	-1	1596	0.234563	0.339131
1597	cg25413977	-0.0625065	-0.336533	2.8343	-1	1597	0.336533	2.8343
1598	cg04425624	-0.020762	-0.423636	1.5827	-1	1598	0.423636	1.5827
1599	cg22225886	0.00107336	-0.370095	-0.0688514	1	1599	0.370095	0.0688514
1600	cg00460704	-0.0304243	-0.176717	1.98068	-1	1600	0.176717	1.98068
1601	cg24539599	-0.0151415	-0.1981	0.938028	-1	1601	0.1981	0.938028
1602	cg11412468	0.0236093	-0.332346	-1.33913	1	1602	0.332346	1.33913
1603	cg04299080	-0.0222381	-0.353999	1.59146	-1	1603	0.353999	1.59146
1604	cg17459387	-0.00649381	-0.281422	0.460992	-1	1604	0.281422	0.460992
1605	cg03956042	0.0497193	-0.367011	-2.5822	1	1605	0.367011	2.5822
1606	cg08231710	-0.0135139	0.276515	0.808411	-1	1606	0.276515	0.808411
1607	cg23206630	-0.0152661	-0.191223	0.797149	-1	1607	0.191223	0.797149
1608	cg10097295	-0.011772	0.313533	1.09555	-1	1608	0.313533	1.09555
1609	cg02141748	0.0181515	-0.225294	-1.10848	1	1609	0.225294	1.10848
1610	cg23531488	0.0258403	-0.334994	-1.64607	1	1610	0.334994	1.64607
1611	cg04529679	0.00325633	-0.128573	-0.204932	1	1611	0.128573	0.204932
1612	cg03613618	-0.0159919	-0.212534	0.955721	-1	1612	0.212534	0.955721
1613	cg01256165	-0.00181197	-0.389515	0.126167	-1	1613	0.389515	0.126167
1614	cg06315598	-0.00332192	-0.215462	0.188753	-1	1614	0.215462	0.188753
1615	cg00863378	-0.0255828	-0.305221	1.50913	-1	1615	0.305221	1.50913
1616	cg16295725	-0.00299917	0.212895	0.316148	-1	1616	0.212895	0.316148
1617	cg09651136	-0.00570288	-0.275522	0.359159	-1	1617	0.275522	0.359159
1618	cg19719475	-0.0614411	-0.166701	3.44378	-1	1618	0.166701	3.44378
1619	cg11204212	-0.00683181	0.435864	0.448024	-1	1619	0.435864	0.448024
1620	cg23756251	-0.0010112	0.298704	0.138288	-1	1620	0.298704	0.138288
1621	cg06432753	-0.0109285	-0.212175	0.731073	-1	1621	0.212175	0.731073
1622	cg05454635	-0.00556037	-0.149283	0.390104	-1	1622	0.149283	0.390104
1623	cg26241462	-0.0270609	-0.157244	1.6175	-1	1623	0.157244	1.6175
1624	cg17729667	-0.00832171	0.367469	0.692679	-1	1624	0.367469	0.692679
1625	cg20547295	0.00351451	-0.366776	-0.308183	1	1625	0.366776	0.308183
1626	cg17451586	0.0122307	-0.265594	-0.996669	1	1626	0.265594	0.996669
1627	cg08268017	-0.024951	-0.238179	1.46681	-1	1627	0.238179	1.46681
1628	cg18310639	0.0323957	-0.391485	-2.24444	1	1628	0.391485	2.24444
1629	cg17731209	-0.021985	-0.0982072	0.956196	-1	1629	0.0982072	0.956196
1630	cg08288130	-0.00481841	-0.041192	0.454806	-1	1630	0.041192	0.454806
1631	cg11068337	-0.00768548	-0.369936	0.773847	-1	1631	0.369936	0.773847
1632	cg02867145	-0.0133599	-0.264172	0.840875	-1	1632	0.264172	0.840875
1633	cg21082868	-0.0134644	-0.248241	0.971301	-1	1633	0.248241	0.971301
1634	cg26837192	-0.00888573	-0.233057	0.489478	-1	1634	0.233057	0.489478
1635	cg00109764	-0.0252468	-0.270172	1.87838	-1	1635	0.270172	1.87838
1636	cg00841725	0.0117674	0.153721	-0.787455	1	1636	0.153721	0.787455
1637	cg14356799	-0.00401364	-0.267564	0.397099	-1	1637	0.267564	0.397099
1638	cg04531097	0.0013097	-0.181352	-0.158608	1	1638	0.181352	0.158608
1639	cg11622162	0.00791442	-0.369961	-0.749351	1	1639	0.369961	0.749351
1640	cg13458211	-0.00314226	-0.301264	0.255806	-1	1640	0.301264	0.255806
1641	cg25894160	-0.044291	-0.154153	2.19034	-1	1641	0.154153	2.19034
1642	cg07382132	-0.020273	-0.125351	1.06669	-1	1642	0.125351	1.06669
1643	cg23459363	-0.0359608	-0.207669	2.3974	-1	1643	0.207669	2.3974
1644	cg09317239	-0.0114373	-0.288648	1.0153	-1	1644	0.288648	1.0153
1645	cg15903280	0.00697063	-0.129588	-0.391605	1	1645	0.129588	0.391605
1646	cg19708337	-0.00100561	-0.158903	0.0624136	-1	1646	0.158903	0.0624136
1647	cg08916374	0.0341054	-0.365124	-2.15253	1	1647	0.365124	2.15253
1648	cg08124986	-0.00515824	-0.317472	0.286292	-1	1648	0.317472	0.286292
1649	cg04300115	0.0206621	-0.282967	-1.37179	1	1649	0.282967	1.37179
1650	cg00328058	-0.0053774	-0.195772	0.368846	-1	1650	0.195772	0.368846
1651	cg15046507	-0.00890057	-0.0963456	1.06628	-1	1651	0.0963456	1.06628
1652	cg04158698	-0.0268511	-0.197754	1.60762	-1	1652	0.197754	1.60762
1653	cg03984502	0.0280667	0.317553	-2.44739	1	1653	0.317553	2.44739
1654	cg02328239	-0.0036704	0.363938	0.313513	-1	1654	0.363938	0.313513
1655	cg16219603	-0.0178867	0.538518	1.57763	-1	1655	0.538518	1.57763
1656	cg23893898	-0.0264839	0.32717	1.72825	-1	1656	0.32717	1.72825
1657	cg02388253	-0.00136213	-0.187731	0.0856322	-1	1657	0.187731	0.0856322
1658	cg25279586	-0.0283951	-0.257422	1.58693	-1	1658	0.257422	1.58693
1659	cg07508609	0.0032615	-0.198749	-0.332141	1	1659	0.198749	0.332141
1660	cg20153322	-0.0126772	-0.354167	0.983473	-1	1660	0.354167	0.983473
1661	cg00318320	-0.00655087	0.28154	0.671123	-1	1661	0.28154	0.671123
1662	cg19137417	-0.00699267	-0.19863	0.438918	-1	1662	0.19863	0.438918
1663	cg01269191	-0.0253648	-0.253481	1.52687	-1	1663	0.253481	1.52687
1664	cg25109663	0.01671	-0.359234	-1.11071	1	1664	0.359234	1.11071
1665	cg18573383	-0.00529822	0.394103	0.609277	-1	1665	0.394103	0.609277
1666	cg02571816	-0.0206787	0.423257	1.5013	-1	1666	0.423257	1.5013
1667	cg07809027	-0.0328298	-0.280745	1.69376	-1	1667	0.280745	1.69376
1668	cg20855296	-0.0189765	-0.148134	1.25677	-1	1668	0.148134	1.25677
1669	cg16498194	-0.00984433	0.345638	0.683699	-1	1669	0.345638	0.683699
1670	cg26129669	0.00693119	-0.320941	-0.476557	1	1670	0.320941	0.476557
1671	cg19856758	-0.0128091	-0.16832	0.749852	-1	1671	0.16832	0.749852
1672	cg16718162	0.00061018	-0.276319	-0.0765721	1	1672	0.276319	0.0765721
1673	cg13729210	-0.00614171	0.252004	0.690244	-1	1673	0.252004	0.690244
1674	cg02097792	0.0112745	-0.398299	-0.821846	1	1674	0.398299	0.821846
1675	cg20979921	-3.57427e-05	-0.237589	0.00217384	-1	1675	0.237589	0.00217384
1676	cg02741882	-0.00263392	0.306239	0.188551	-1	1676	0.306239	0.188551
1677	cg11835347	0.00398067	-0.367088	-0.255991	1	1677	0.367088	0.255991
1678	cg01028796	-0.00493132	-0.139559	0.282654	-1	1678	0.139559	0.282654
1679	cg15391651	-0.0190735	-0.258356	0.989327	-1	1679	0.258356	0.989327
1680	cg07201754	-0.00245892	-0.233601	0.206916	-1	1680	0.233601	0.206916
1681	cg14791081	-0.0240119	-0.186265	1.32266	-1	1681	0.186265	1.32266
1682	cg21303039	-0.00469005	-0.313257	0.319467	-1	1682	0.313257	0.319467
1683	cg24195878	-0.00718689	-0.288389	0.431765	-1	1683	0.288389	0.431765
1684	cg02018902	-0.00886997	0.433564	0.873177	-1	1684	0.433564	0.873177
1685	cg07915206	0.00521906	-0.25014	-0.320472	1	1685	0.25014	0.320472
1686	cg14058848	0.019901	-0.389049	-1.42644	1	1686	0.389049	1.42644
1687	cg22965561	-0.0108912	-0.108595	0.585141	-1	1687	0.108595	0.585141
1688	cg26368228	-0.00829481	-0.263871	0.901117	-1	1688	0.263871	0.901117
1689	cg09138671	-0.0193475	-0.437483	1.49114	-1	1689	0.437483	1.49114
1690	cg22360649	-0.0128778	-0.30331	0.829239	-1	1690	0.30331	0.829239
1691	cg27379915	-0.0244824	-0.115949	1.69992	-1	1691	0.115949	1.69992
1692	cg17861230	-0.027804	0.460997	1.76855	-1	1692	0.460997	1.76855
1693	cg17067528	-0.00507435	-0.0423946	0.842033	-1	1693	0.0423946	0.842033
1694	cg06205331	-0.00176693	-0.329963	0.173654	-1	1694	0.329963	0.173654
1695	cg03519967	-0.00860931	-0.32886	0.576231	-1	1695	0.32886	0.576231
1696	cg14288876	-0.0164953	-0.124923	1.06098	-1	1696	0.124923	1.06098
1697	cg24681499	0.0394226	0.308233	-3.07007	1	1697	0.308233	3.07007
1698	cg21500300	-0.0373608	-0.112192	2.04858	-1	1698	0.112192	2.04858
1699	cg12497914	-0.00488776	0.361478	0.420909	-1	1699	0.361478	0.420909
1700	ch.1.171672612F	-0.00857036	-0.450139	1.28382	-1	1700	0.450139	1.28382
1701	cg08445802	-0.018754	0.362483	1.28161	-1	1701	0.362483	1.28161
1702	cg25311764	-0.00472569	-0.199288	0.324913	-1	1702	0.199288	0.324913
1703	cg10804656	-0.0270398	0.517229	1.77905	-1	1703	0.517229	1.77905
1704	cg00043800	-0.000812221	-0.217398	0.0571868	-1	1704	0.217398	0.0571868
1705	cg06211255	0.0106743	-0.267819	-0.826773	1	1705	0.267819	0.826773
1706	cg06155229	-0.0131936	-0.395113	0.631039	-1	1706	0.395113	0.631039
1707	cg08327269	-0.00130076	0.18574	0.286748	-1	1707	0.18574	0.286748
1708	cg15088002	-0.00534393	-0.174769	0.290267	-1	1708	0.174769	0.290267
1709	cg04457572	-0.029888	-0.183055	1.98042	-1	1709	0.183055	1.98042
1710	cg24222546	-0.00824609	-0.291578	0.494613	-1	1710	0.291578	0.494613
1711	cg15825059	-0.0364863	-0.157268	2.00438	-1	1711	0.157268	2.00438
1712	cg12627844	-0.0468122	-0.227028	2.58881	-1	1712	0.227028	2.58881
1713	cg03367679	-0.00461215	-0.292533	0.343314	-1	1713	0.292533	0.343314
1714	cg23395749	-0.0128481	-0.247177	0.945641	-1	1714	0.247177	0.945641
1715	cg18582073	-0.00499509	-0.174245	0.406254	-1	1715	0.174245	0.406254
1716	cg03001484	0.00520207	-0.239961	-0.404323	1	1716	0.239961	0.404323
1717	cg18952506	0.00257081	-0.201672	-0.208493	1	1717	0.201672	0.208493
1718	cg26048101	-0.00194985	-0.158867	0.14928	-1	1718	0.158867	0.14928
1719	cg02447229	-0.00969098	0.307203	0.992333	-1	1719	0.307203	0.992333
1720	cg02047547	0.011585	0.335594	-0.911626	1	1720	0.335594	0.911626
1721	cg00057272	0.0171396	-0.398875	-0.958649	1	1721	0.398875	0.958649
1722	cg05267118	-0.0069359	-0.266198	0.565219	-1	1722	0.266198	0.565219
1723	cg27584762	-0.0103231	-0.231881	0.781155	-1	1723	0.231881	0.781155
1724	cg25308086	0.000182994	-0.336986	-0.0109594	1	1724	0.336986	0.0109594
1725	cg09636313	-0.0181379	-0.331203	1.04068	-1	1725	0.331203	1.04068
1726	cg06228828	-0.0528323	-0.182278	3.20246	-1	1726	0.182278	3.20246
1727	cg11830800	0.0137276	-0.348119	-0.654148	1	1727	0.348119	0.654148
1728	cg10944063	0.0177099	-0.309198	-1.01414	1	1728	0.309198	1.01414
1729	cg09568774	0.000762524	-0.203595	-0.044752	1	1729	0.203595	0.044752
1730	cg27464065	-0.00940665	-0.25461	0.57313	-1	1730	0.25461	0.57313
1731	cg05713794	-0.00884279	-0.234472	0.750804	-1	1731	0.234472	0.750804
1732	cg16321524	-0.00676899	-0.306519	0.429106	-1	1732	0.306519	0.429106
1733	cg11530289	-0.00148016	-0.220608	0.124439	-1	1733	0.220608	0.124439
1734	cg26888530	0.000688567	0.258387	-0.085063	1	1734	0.258387	0.085063
1735	cg06224721	-0.00637065	-0.210236	0.583481	-1	1735	0.210236	0.583481
1736	cg17093466	0.00397266	-0.240476	-0.288457	1	1736	0.240476	0.288457
1737	cg09342225	0.0388635	-0.328458	-2.24229	1	1737	0.328458	2.24229
1738	cg09263904	-0.00316834	-0.181623	0.228114	-1	1738	0.181623	0.228114
1739	cg13080565	-0.0304962	0.353764	1.89938	-1	1739	0.353764	1.89938
1740	cg10535132	-0.00736161	-0.248893	0.302724	-1	1740	0.248893	0.302724
1741	cg26758396	0.00213762	-0.174956	-0.119318	1	1741	0.174956	0.119318
1742	cg06279471	-0.00911875	-0.279402	0.664261	-1	1742	0.279402	0.664261
1743	cg22109240	-0.0249372	-0.103112	1.68729	-1	1743	0.103112	1.68729
1744	cg10675614	-0.0605733	-0.220652	3.11265	-1	1744	0.220652	3.11265
1745	cg08578520	0.00683844	-0.387902	-0.369585	1	1745	0.387902	0.369585
1746	cg27086014	-0.0148878	0.00732574	1.64096	-1	1746	0.00732574	1.64096
1747	cg03163343	-0.00100189	-0.304088	0.0807143	-1	1747	0.304088	0.0807143
1748	cg10070101	0.0117093	-0.18833	-0.650713	1	1748	0.18833	0.650713
1749	cg14123992	-0.00353438	-0.16124	0.268807	-1	1749	0.16124	0.268807
1750	cg17784808	-0.00666428	-0.320844	0.424191	-1	1750	0.320844	0.424191
1751	cg03772384	-0.00220045	-0.210908	0.151937	-1	1751	0.210908	0.151937
1752	cg18212762	0.00291298	-0.283479	-0.203772	1	1752	0.283479	0.203772
1753	cg14671809	0.0206689	-0.362402	-1.27373	1	1753	0.362402	1.27373
1754	cg27187555	-0.0226922	-0.282443	1.50161	-1	1754	0.282443	1.50161
1755	cg04036898	0.0212877	-0.299607	-1.40587	1	1755	0.299607	1.40587
1756	cg06885782	-0.0051171	-0.254152	0.316668	-1	1756	0.254152	0.316668
1757	cg23713900	-0.00873289	-0.253388	0.501711	-1	1757	0.253388	0.501711
1758	cg14218480	-0.013834	-0.232711	0.843637	-1	1758	0.232711	0.843637
1759	cg07262873	-0.00480516	-0.21331	0.35056	-1	1759	0.21331	0.35056
1760	cg23490727	-0.0111689	-0.271744	0.709378	-1	1760	0.271744	0.709378
1761	cg07206208	-0.0113333	0.288027	1.02288	-1	1761	0.288027	1.02288
1762	cg15847685	-0.0490897	-0.210289	2.48954	-1	1762	0.210289	2.48954
1763	cg10202557	-0.00947356	-0.180564	0.506688	-1	1763	0.180564	0.506688
1764	cg03204605	0.00148436	0.278489	-0.117113	1	1764	0.278489	0.117113
1765	cg26983326	0.000964421	-0.0713369	-0.0582454	1	1765	0.0713369	0.0582454
1766	cg13929658	0.0157557	-0.424839	-1.17407	1	1766	0.424839	1.17407
1767	cg20604286	-0.012127	-0.182022	0.781265	-1	1767	0.182022	0.781265
1768	cg04064028	-0.00147551	-0.282546	0.120023	-1	1768	0.282546	0.120023
1769	cg21279874	0.00201066	-0.257902	-0.130034	1	1769	0.257902	0.130034
1770	cg03172657	0.0936767	0.250598	-4.1002	1	1770	0.250598	4.1002
1771	cg09239144	0.0147584	0.205928	-1.14223	1	1771	0.205928	1.14223
1772	cg08301612	-0.0249512	-0.333153	1.4625	-1	1772	0.333153	1.4625
1773	cg10151162	-0.0041908	-0.255063	0.370235	-1	1773	0.255063	0.370235
1774	cg09054960	-0.00845226	-0.188569	0.628435	-1	1774	0.188569	0.628435
1775	cg08429256	-0.0105644	-0.154469	0.75519	-1	1775	0.154469	0.75519
1776	cg23387863	0.00408912	-0.257598	-0.2582	1	1776	0.257598	0.2582
1777	cg00863306	-0.00694477	-0.432138	0.825585	-1	1777	0.432138	0.825585
1778	cg08357125	-0.00990678	-0.132241	0.773855	-1	1778	0.132241	0.773855
1779	cg06162038	-0.0117632	0.0333465	0.867506	-1	1779	0.0333465	0.867506
1780	cg01077178	-0.0203036	-0.282953	1.1658	-1	1780	0.282953	1.1658
1781	cg26918987	-0.0111907	-0.164552	0.684464	-1	1781	0.164552	0.684464
1782	cg04793632	-0.00625932	-0.240257	0.450018	-1	1782	0.240257	0.450018
1783	cg13834623	-0.0157969	0.360607	1.11693	-1	1783	0.360607	1.11693
1784	cg04090392	-0.0196566	0.504977	1.59973	-1	1784	0.504977	1.59973
1785	cg12371924	-0.0422995	-0.169329	2.27247	-1	1785	0.169329	2.27247
1786	cg18241337	-0.00945309	-0.180212	0.605001	-1	1786	0.180212	0.605001
1787	cg21200656	-0.0128543	0.380249	1.04783	-1	1787	0.380249	1.04783
1788	cg17421805	0.00457014	-0.240827	-0.34347	1	1788	0.240827	0.34347
1789	cg15830864	-0.0534062	-0.218847	2.205	-1	1789	0.218847	2.205
1790	cg12377139	-0.0125149	0.416476	0.904437	-1	1790	0.416476	0.904437
1791	cg11051055	-0.0132267	0.344464	0.880651	-1	1791	0.344464	0.880651
1792	cg02699218	-0.0215878	0.424054	1.48072	-1	1792	0.424054	1.48072
1793	cg01963002	0.0124793	-0.365519	-0.853191	1	1793	0.365519	0.853191
1794	cg23149300	0.0169257	-0.424078	-1.17802	1	1794	0.424078	1.17802
1795	cg25432300	-0.0244854	-0.0395999	1.50653	-1	1795	0.0395999	1.50653
1796	cg23804481	-0.00289105	0.264167	0.380758	-1	1796	0.264167	0.380758
1797	cg09635866	-0.00998404	-0.285778	0.693304	-1	1797	0.285778	0.693304
1798	cg17328514	0.0105685	-0.30881	-0.684778	1	1798	0.30881	0.684778
1799	cg25311470	-0.0158558	-0.361019	1.13831	-1	1799	0.361019	1.13831
1800	cg16786458	-0.0460883	-0.2126	2.32958	-1	1800	0.2126	2.32958
1801	cg00808170	-0.0109731	0.276712	0.631232	-1	1801	0.276712	0.631232
1802	cg10866062	0.00284744	-0.238588	-0.200894	1	1802	0.238588	0.200894
1803	cg09668627	-0.00818832	-0.106544	0.476388	-1	1803	0.106544	0.476388
1804	cg01960096	-0.005603	-0.205075	0.371471	-1	1804	0.205075	0.371471
1805	cg17769793	-0.00051949	-0.0506268	0.0302282	-1	1805	0.0506268	0.0302282
1806	cg15963913	-0.0236018	-0.280375	1.36145	-1	1806	0.280375	1.36145
1807	cg02258534	-0.0155803	-0.122051	1.02563	-1	1807	0.122051	1.02563
1808	cg09935271	0.000908682	-0.22765	-0.0562799	1	1808	0.22765	0.0562799
1809	cg25129541	-0.0248086	-0.307167	1.72458	-1	1809	0.307167	1.72458
1810	cg19609502	-0.00285786	0.188872	0.515687	-1	1810	0.188872	0.515687
1811	cg11344352	-0.00298967	-0.385796	0.579191	-1	1811	0.385796	0.579191
1812	cg11595059	-0.0071894	-0.210296	0.538677	-1	1812	0.210296	0.538677
1813	cg07709430	-0.0202525	-0.00881908	1.52583	-1	1813	0.00881908	1.52583
1814	cg20318726	0.0121346	0.18216	-1.02048	1	1814	0.18216	1.02048
1815	cg00308665	-0.0298872	-0.352159	1.59746	-1	1815	0.352159	1.59746
1816	cg07851675	-0.0108021	0.405637	0.86906	-1	1816	0.405637	0.86906
1817	cg04035392	-0.00810818	-0.220085	0.563084	-1	1817	0.220085	0.563084
1818	cg18219226	-0.00124394	-0.27902	0.0895087	-1	1818	0.27902	0.0895087
1819	cg15961693	-0.0228265	-0.206507	1.73936	-1	1819	0.206507	1.73936
1820	cg00695391	-0.0401805	-0.337901	2.44769	-1	1820	0.337901	2.44769
1821	cg23190089	-0.0163194	-0.32672	1.64407	-1	1821	0.32672	1.64407
1822	cg13672514	-0.019931	-0.206473	1.36324	-1	1822	0.206473	1.36324
1823	cg16290275	-0.00213612	-0.440407	0.154621	-1	1823	0.440407	0.154621
1824	cg19356189	0.00530994	-0.254029	-0.332058	1	1824	0.254029	0.332058
1825	cg01942816	-0.00972414	-0.15959	0.673157	-1	1825	0.15959	0.673157
1826	cg12688670	0.00250855	-0.422116	-0.218227	1	1826	0.422116	0.218227
1827	cg18303397	4.91864e-05	-0.195427	-0.00281164	1	1827	0.195427	0.00281164
1828	cg01635555	-0.00199073	-0.24708	0.113453	-1	1828	0.24708	0.113453
1829	cg00047050	0.00243587	-0.240143	-0.274834	1	1829	0.240143	0.274834
1830	cg22914338	-0.0112507	-0.178105	0.616644	-1	1830	0.178105	0.616644
1831	cg19495650	-0.0274896	-0.183583	1.55578	-1	1831	0.183583	1.55578
1832	cg06819357	-0.0203031	-0.275586	1.25276	-1	1832	0.275586	1.25276
1833	cg15570293	-0.0242773	-0.229534	1.17875	-1	1833	0.229534	1.17875
1834	cg00350448	0.00631843	-0.444845	-0.549668	1	1834	0.444845	0.549668
1835	cg21840153	-0.0143348	-0.202009	0.78466	-1	1835	0.202009	0.78466
1836	cg02593381	0.00545005	-0.176461	-0.430215	1	1836	0.176461	0.430215
1837	cg14531862	0.00508765	0.271539	-0.46432	1	1837	0.271539	0.46432
1838	cg08259526	0.0136969	-0.0148796	-0.912311	1	1838	0.0148796	0.912311
1839	cg16604233	-0.00573107	-0.208112	0.29989	-1	1839	0.208112	0.29989
1840	cg22954818	-0.00903128	-0.107175	0.576957	-1	1840	0.107175	0.576957
1841	cg25701100	0.000688104	-0.15535	-0.103415	1	1841	0.15535	0.103415
1842	cg01124546	0.000661582	-0.330658	-0.055936	1	1842	0.330658	0.055936
1843	cg17533477	0.00959464	-0.261393	-0.669722	1	1843	0.261393	0.669722
1844	cg07310671	-0.0105832	-0.21065	0.531817	-1	1844	0.21065	0.531817
1845	cg12706425	0.0080349	-0.113167	-0.561012	1	1845	0.113167	0.561012
1846	cg27076669	-0.0209612	0.455866	1.66703	-1	1846	0.455866	1.66703
1847	cg21334048	0.00521013	-0.267651	-0.465255	1	1847	0.267651	0.465255
1848	cg00143376	-0.000863865	-0.259488	0.064035	-1	1848	0.259488	0.064035
1849	cg23998240	0.0032362	-0.279683	-0.225642	1	1849	0.279683	0.225642
1850	cg00609948	0.0134526	-0.23714	-1.03728	1	1850	0.23714	1.03728
1851	cg19851401	-0.0035994	-0.152567	0.348521	-1	1851	0.152567	0.348521
1852	cg00059652	-0.0468457	-0.134562	2.53809	-1	1852	0.134562	2.53809
1853	cg26980789	0.0185434	-0.206652	-1.24465	1	1853	0.206652	1.24465
1854	cg04419610	-0.0110338	0.397768	0.85532	-1	1854	0.397768	0.85532
1855	cg09464466	-0.0101875	-0.372437	0.669149	-1	1855	0.372437	0.669149
1856	cg02727079	-0.0334068	-0.186543	1.75888	-1	1856	0.186543	1.75888
1857	cg20886049	-0.012923	-0.256499	0.81759	-1	1857	0.256499	0.81759
1858	cg12225226	-0.0176009	0.337498	1.20943	-1	1858	0.337498	1.20943
1859	cg10482632	-0.00215165	-0.170343	0.231806	-1	1859	0.170343	0.231806
1860	cg21383487	-0.0073401	0.371092	0.62748	-1	1860	0.371092	0.62748
1861	cg08023751	-0.0117708	-0.107543	0.642468	-1	1861	0.107543	0.642468
1862	cg10608948	-0.0184837	-0.0374127	1.15942	-1	1862	0.0374127	1.15942
1863	cg11011533	0.0475124	0.40701	-3.06414	1	1863	0.40701	3.06414
1864	cg27205687	0.00192625	0.261865	-0.154213	1	1864	0.261865	0.154213
1865	cg10383568	-0.021634	-0.1246	1.352	-1	1865	0.1246	1.352
1866	cg05492839	-0.000414272	0.253946	0.0422723	-1	1866	0.253946	0.0422723
1867	cg04084157	-0.00130577	0.499949	0.141864	-1	1867	0.499949	0.141864
1868	cg09648727	-0.0225945	-0.379648	1.22527	-1	1868	0.379648	1.22527
1869	cg09246103	-0.0124938	-0.145808	0.823964	-1	1869	0.145808	0.823964
1870	cg14871932	-0.0134901	0.364318	0.986582	-1	1870	0.364318	0.986582
1871	cg17529152	0.00272508	-0.325255	-0.213013	1	1871	0.325255	0.213013
1872	cg19847945	-0.00304746	-0.238036	0.2121	-1	1872	0.238036	0.2121
1873	cg25818109	0.0305641	-0.484859	-1.62333	1	1873	0.484859	1.62333
1874	cg08823954	-0.00187297	-0.202383	0.125835	-1	1874	0.202383	0.125835
1875	cg14398464	-0.0186382	-0.281266	1.47047	-1	1875	0.281266	1.47047
1876	cg21578195	-0.0214796	-0.21005	1.80504	-1	1876	0.21005	1.80504
1877	cg06460691	-0.0352406	-0.257106	2.45599	-1	1877	0.257106	2.45599
1878	cg18087266	-0.00361854	0.331464	0.276309	-1	1878	0.331464	0.276309
1879	cg01256260	-0.00427598	-0.247098	0.306546	-1	1879	0.247098	0.306546
1880	cg10584024	-0.0309595	-0.0787192	1.43859	-1	1880	0.0787192	1.43859
1881	cg05923226	-0.0120436	0.465589	0.780777	-1	1881	0.465589	0.780777
1882	cg06522288	-0.0106335	0.329867	1.08506	-1	1882	0.329867	1.08506
1883	cg20591472	-0.0410883	0.512547	2.56412	-1	1883	0.512547	2.56412
1884	cg01673284	0.0043769	-0.123286	-0.39083	1	1884	0.123286	0.39083
1885	cg14562086	0.00823368	-0.228094	-0.573715	1	1885	0.228094	0.573715
1886	cg03434384	-0.0434984	-0.223603	2.41283	-1	1886	0.223603	2.41283
1887	cg20439624	-0.000478782	-0.171513	0.0408772	-1	1887	0.171513	0.0408772
1888	cg11389953	-0.0701186	-0.249805	3.52263	-1	1888	0.249805	3.52263
1889	cg20721738	-0.0118014	-0.313054	0.657594	-1	1889	0.313054	0.657594
1890	cg17329534	-0.0348618	-0.192694	2.6507	-1	1890	0.192694	2.6507
1891	cg20699549	-0.0383759	-0.291981	2.09264	-1	1891	0.291981	2.09264
1892	cg00575672	-0.00417557	-0.138283	0.324953	-1	1892	0.138283	0.324953
1893	cg18087520	-0.0136623	-0.124089	0.840797	-1	1893	0.124089	0.840797
1894	cg02119363	-0.00486332	0.314995	0.659281	-1	1894	0.314995	0.659281
1895	cg02997982	-0.00354782	0.401155	0.335076	-1	1895	0.401155	0.335076
1896	cg02954903	-0.0358096	-0.105408	1.86773	-1	1896	0.105408	1.86773
1897	cg15421962	-0.00485653	-0.0703489	0.290133	-1	1897	0.0703489	0.290133
1898	cg21167502	0.00078092	-0.11175	-0.0428195	1	1898	0.11175	0.0428195
1899	cg10542584	-0.0100643	0.316802	0.901437	-1	1899	0.316802	0.901437
1900	cg00130530	0.0124773	-0.275325	-0.882991	1	1900	0.275325	0.882991
1901	cg14608275	-0.029358	-0.180874	1.67433	-1	1901	0.180874	1.67433
1902	cg22891191	-0.0189282	-0.266726	0.962651	-1	1902	0.266726	0.962651
1903	cg23222274	0.00515519	-0.14972	-0.55691	1	1903	0.14972	0.55691
1904	cg07218081	-0.000842764	-0.214699	0.0541331	-1	1904	0.214699	0.0541331
1905	cg11983867	-0.00158662	0.257442	0.16196	-1	1905	0.257442	0.16196
1906	cg10257332	-0.006195	-0.175572	0.397528	-1	1906	0.175572	0.397528
1907	cg05892419	0.00899974	-0.280172	-0.579143	1	1907	0.280172	0.579143
1908	cg01770755	-0.0246242	0.497874	1.98787	-1	1908	0.497874	1.98787
1909	cg22989419	-0.0222438	-0.24625	1.19973	-1	1909	0.24625	1.19973
1910	cg11156891	-0.0275248	-0.146123	1.15384	-1	1910	0.146123	1.15384
1911	cg08825291	-0.00404367	-0.283986	0.36373	-1	1911	0.283986	0.36373
1912	cg13185177	-0.0627137	-0.14058	2.92937	-1	1912	0.14058	2.92937
1913	cg17243289	-0.000365411	0.41765	0.0269636	-1	1913	0.41765	0.0269636
1914	cg12468478	-0.00870887	0.213493	0.592387	-1	1914	0.213493	0.592387
1915	cg16541931	-0.0136674	0.51459	1.22538	-1	1915	0.51459	1.22538
1916	cg01293143	-0.00516702	-0.297943	0.366395	-1	1916	0.297943	0.366395
1917	cg22065526	-0.03009	-0.136121	1.73832	-1	1917	0.136121	1.73832
1918	cg11235015	-0.00797974	-0.336671	0.627995	-1	1918	0.336671	0.627995
1919	cg22998476	-0.0185743	-0.329028	1.34028	-1	1919	0.329028	1.34028
1920	cg00332048	-0.0189079	-0.208173	1.21239	-1	1920	0.208173	1.21239
1921	cg26035489	-0.00857305	-0.144149	0.731172	-1	1921	0.144149	0.731172
1922	cg13026773	-0.0176409	-0.193695	1.04308	-1	1922	0.193695	1.04308
1923	cg17744295	-0.00730975	-0.196564	0.444033	-1	1923	0.196564	0.444033
1924	cg09676860	-0.00466729	0.378283	0.442042	-1	1924	0.378283	0.442042
1925	cg19372602	-0.0522058	-0.205318	2.80696	-1	1925	0.205318	2.80696
1926	cg19833103	-0.022132	-0.189904	1.39461	-1	1926	0.189904	1.39461
1927	cg23266968	-0.0096937	-0.191608	0.612309	-1	1927	0.191608	0.612309
1928	cg16668176	0.00948234	-0.261486	-0.601473	1	1928	0.261486	0.601473
1929	cg20107668	0.015588	-0.308765	-1.01248	1	1929	0.308765	1.01248
1930	cg09862950	0.0062838	-0.239435	-0.528561	1	1930	0.239435	0.528561
1931	cg17133388	-0.000595575	-0.303872	0.0663929	-1	1931	0.303872	0.0663929
1932	cg25340674	0.000428193	-0.403728	-0.0354143	1	1932	0.403728	0.0354143
1933	cg23655486	-0.0185051	-0.160808	1.25589	-1	1933	0.160808	1.25589
1934	cg05830842	0.00440435	-0.200091	-0.283724	1	1934	0.200091	0.283724
1935	cg22985146	-0.0215466	-0.20448	1.15077	-1	1935	0.20448	1.15077
1936	cg09137533	-0.0474042	-0.144441	2.5081	-1	1936	0.144441	2.5081
1937	cg03025135	-0.0192617	-0.237635	1.69642	-1	1937	0.237635	1.69642
1938	cg10323433	-0.00671519	-0.364037	0.354828	-1	1938	0.364037	0.354828
1939	cg21195277	-0.00356273	-0.235466	0.238729	-1	1939	0.235466	0.238729
1940	cg07855221	-0.0475	-0.18796	3.01194	-1	1940	0.18796	3.01194
1941	cg11726250	-0.0182284	-0.261397	1.02073	-1	1941	0.261397	1.02073
1942	cg26549330	-0.00147737	-0.10416	0.0985076	-1	1942	0.10416	0.0985076
1943	cg01921066	0.00253399	-0.230464	-0.134324	1	1943	0.230464	0.134324
1944	cg05210615	0.0171189	-0.359375	-1.22586	1	1944	0.359375	1.22586
1945	cg04886783	-0.005536	-0.174925	0.43721	-1	1945	0.174925	0.43721
1946	cg26927807	-0.00428264	-0.265387	0.297493	-1	1946	0.265387	0.297493
1947	cg22221074	-0.00349907	-0.186773	0.203313	-1	1947	0.186773	0.203313
1948	cg09143195	-0.00879197	-0.14871	0.524452	-1	1948	0.14871	0.524452
1949	cg02479575	-0.00393485	0.335331	0.537709	-1	1949	0.335331	0.537709
1950	cg18318878	0.00463988	0.287163	-0.395521	1	1950	0.287163	0.395521
1951	cg18681014	-0.0149727	-0.324153	0.891717	-1	1951	0.324153	0.891717
1952	cg19317433	0.00169836	-0.304833	-0.127931	1	1952	0.304833	0.127931
1953	cg04439252	-0.00451832	-0.294956	0.381774	-1	1953	0.294956	0.381774
1954	cg22452230	-0.0314893	-0.263264	1.79581	-1	1954	0.263264	1.79581
1955	cg12873476	0.0028145	-0.456214	-0.178756	1	1955	0.456214	0.178756
1956	cg12774845	0.000590478	-0.18173	-0.0593324	1	1956	0.18173	0.0593324
1957	cg23378941	-0.0425881	-0.208278	2.11912	-1	1957	0.208278	2.11912
1958	cg20948997	-0.00603438	0.317405	0.790859	-1	1958	0.317405	0.790859
1959	cg04290171	-0.0129765	-0.211134	0.746457	-1	1959	0.211134	0.746457
1960	cg10255761	-0.0207418	-0.235901	1.32032	-1	1960	0.235901	1.32032
1961	cg26058502	-0.00999929	-0.359204	0.775917	-1	1961	0.359204	0.775917
1962	cg17274064	-0.0108806	-0.275424	0.751444	-1	1962	0.275424	0.751444
1963	cg08765100	0.015832	-0.306051	-0.916668	1	1963	0.306051	0.916668
1964	cg23972551	0.00177541	-0.32826	-0.202036	1	1964	0.32826	0.202036
1965	cg13474639	0.00427915	-0.249338	-0.233453	1	1965	0.249338	0.233453
1966	cg16882373	0.00284996	-0.304892	-0.213995	1	1966	0.304892	0.213995
1967	cg08214927	-0.0251669	-0.159686	1.36837	-1	1967	0.159686	1.36837
1968	cg07004950	-0.0477041	-0.206942	2.72621	-1	1968	0.206942	2.72621
1969	cg14237025	0.00361831	-0.194949	-0.215368	1	1969	0.194949	0.215368
1970	cg14994947	-0.0127495	-0.198567	0.770094	-1	1970	0.198567	0.770094
1971	cg05086282	0.00661728	-0.298038	-0.846292	1	1971	0.298038	0.846292
1972	cg12473797	-0.00150321	-0.284389	0.0970523	-1	1972	0.284389	0.0970523
1973	cg10943458	-0.00402687	0.35405	0.450959	-1	1973	0.35405	0.450959
1974	cg08493959	-0.0113159	-0.198198	0.621381	-1	1974	0.198198	0.621381
1975	cg14620908	-0.00316991	-0.273267	0.203788	-1	1975	0.273267	0.203788
1976	cg06931612	0.00475465	-0.298735	-0.462645	1	1976	0.298735	0.462645
1977	cg00613752	-0.00951191	0.359642	0.709063	-1	1977	0.359642	0.709063
1978	cg20152430	0.00273954	-0.325393	-0.173488	1	1978	0.325393	0.173488
1979	cg07556261	-0.023949	-0.100205	1.82516	-1	1979	0.100205	1.82516
1980	cg11300777	-0.00236708	-0.27465	0.164778	-1	1980	0.27465	0.164778
1981	cg01599633	-0.0485691	-0.277021	2.64666	-1	1981	0.277021	2.64666
1982	cg22798400	-0.00846444	-0.175827	0.564398	-1	1982	0.175827	0.564398
1983	cg05081953	0.0400307	-0.377362	-2.12252	1	1983	0.377362	2.12252
1984	cg00290758	-0.00961189	-0.244924	0.610842	-1	1984	0.244924	0.610842
1985	cg22543892	-0.0230736	-0.228723	1.18331	-1	1985	0.228723	1.18331
1986	cg13075942	-0.00532195	-0.243687	0.444883	-1	1986	0.243687	0.444883
1987	cg26963632	-0.0499394	-0.241328	3.39782	-1	1987	0.241328	3.39782
1988	cg25542244	-0.00578004	-0.135935	0.361444	-1	1988	0.135935	0.361444
1989	cg09055507	0.00205141	-0.248049	-0.177824	1	1989	0.248049	0.177824
1990	cg00174992	-0.0236363	-0.141148	1.56639	-1	1990	0.141148	1.56639
1991	cg04728863	-0.006432	-0.137736	0.394198	-1	1991	0.137736	0.394198
1992	cg04614290	-0.00518929	-0.214467	0.28061	-1	1992	0.214467	0.28061
1993	cg00285343	-0.0150883	-0.0712282	0.915476	-1	1993	0.0712282	0.915476
1994	cg14034476	0.0183694	-0.313418	-1.23365	1	1994	0.313418	1.23365
1995	cg11485154	-0.0183122	-0.204141	1.25479	-1	1995	0.204141	1.25479
1996	cg13631444	-0.0125345	-0.273532	0.659253	-1	1996	0.273532	0.659253
1997	cg04477962	-0.033418	-0.322875	1.75593	-1	1997	0.322875	1.75593
1998	cg01103827	-0.0185089	-0.333604	1.01793	-1	1998	0.333604	1.01793
[truncated: 8,001 more rows]
