# Supplementary material for: DNA methylation clocks struggle to distinguish inflammaging from healthy aging, but feature rectification improves coherence and enhances detection of inflammaging
Source: GeroScience. 2025 Jan 18;47(3):3043–60. doi: 10.1007/s11357-024-01460-1 (PMC12181618; doi:10.1007/s11357-024-01460-1)
Supplement: Supplementary file 4 — Supplementary file4 (XLSX 11.0 KB) [file 11357_2024_1460_MOESM4_ESM.xlsx]

## Sheet: Sheet1
	Feature	Weight	Signal shift	Reflect
0	cg00103778	16.4558	0.00167689	FALSE
1	cg00210249	11.2862	0.00727035	FALSE
2	cg00308841	4.34577	0.00155292	FALSE
3	cg00327072	7.44995	0.000132912	FALSE
4	cg00387658	11.1687	0.00522903	FALSE
5	cg00876267	16.2644	-0.00246175	TRUE
6	cg01022345	2.74633	-0.000836909	TRUE
7	cg01054110	3.78151	-0.0180089	TRUE
8	cg01447660	2.51879	-0.000363242	TRUE
9	cg01763090	46.2193	0.00270067	FALSE
10	cg01820374	21.2188	-0.000424212	TRUE
11	cg01820962	6.2499	-0.0290783	TRUE
12	cg01957582	9.19055	-0.00580003	TRUE
13	cg02286081	0.36934	0.00279557	FALSE
14	cg03431918	11.1013	-0.00553633	TRUE
15	cg03473532	10.7364	-0.00874499	TRUE
16	cg03485669	1.12591	0.00900697	FALSE
17	cg03607117	52.7272	0.00199486	FALSE
18	cg03638795	5.78794	-0.00771323	TRUE
19	cg04064963	5.30158	0.00439178	FALSE
20	cg04200607	12.1118	0.00296901	FALSE
21	cg04208403	14.6323	-0.0102222	TRUE
22	cg04416734	22.1642	-0.00666922	TRUE
23	cg04474832	13.9506	-0.00234939	TRUE
24	cg04651240	5.18078	0.0102017	FALSE
25	cg04812351	9.00576	0.0101811	FALSE
26	cg04819580	7.34583	0.0056645	FALSE
27	cg05093315	3.27202	0.0122234	FALSE
28	cg05150327	17.971	0.00182322	FALSE
29	cg05373251	5.59554	0.0120764	FALSE
30	cg05898618	6.51422	-0.00234634	TRUE
31	cg06163904	9.85303	-0.00725129	TRUE
32	cg06170683	2.40896	0.00567596	FALSE
33	cg06400319	4.61007	-0.000409907	TRUE
34	cg06532574	2.32781	0.0107525	FALSE
35	cg06540876	1.09982	-0.00581927	TRUE
36	cg06685111	19.1938	-0.00110984	TRUE
37	cg06777902	13.7	0.01838	FALSE
38	cg07553761	11.711	0.00158513	FALSE
39	cg07583137	0.975734	-0.00844843	TRUE
40	cg07703358	1.92521	0.00536291	FALSE
41	cg07797372	4.97306	0.00517636	FALSE
42	cg08128734	6.26747	-0.0153451	TRUE
43	cg08234504	13.4294	0.00215012	FALSE
44	cg08236479	5.53863	-0.00266025	TRUE
45	cg08415592	11.8885	0.00492087	FALSE
46	cg08713098	14.7313	-0.00113651	TRUE
47	cg08761208	9.6444	-0.00125756	TRUE
48	cg08877357	1.01854	-0.00846869	TRUE
49	cg09164913	9.12926	0.00570001	FALSE
50	cg09636661	0.74407	-0.0277614	TRUE
51	cg09809672	6.63789	-0.00945298	TRUE
52	cg09884851	1.53943	-0.0198372	TRUE
53	cg09927651	8.60778	-0.00739906	TRUE
54	cg10001186	10.5397	5.27606e-05	FALSE
55	cg10107473	15.3703	0.00175154	FALSE
56	cg10493324	8.98364	-0.00708791	TRUE
57	cg11067179	12.0801	0.0278216	FALSE
58	cg12667125	22.3348	0.000259594	FALSE
59	cg13021857	1.38144	-0.00833297	TRUE
60	cg13039251	1.65834	-0.0246615	TRUE
61	cg13278478	0.389768	-0.0125004	TRUE
62	cg14195318	17.4163	-0.000141429	TRUE
63	cg14200127	4.34162	-0.00729857	TRUE
64	cg14209784	13.3183	-0.0022573	TRUE
65	cg14257429	5.67187	0.00892109	FALSE
66	cg14296767	0.957142	-0.0189029	TRUE
67	cg14305711	9.93206	-0.00446141	TRUE
68	cg14532755	4.97953	0.0158424	FALSE
69	cg14747813	1.00959	-0.00582218	TRUE
70	cg14837598	0.0222254	-0.0145291	TRUE
71	cg15894389	5.89596	-0.00443971	TRUE
72	cg15906794	20.5823	0.00336058	FALSE
73	cg16047471	18.9914	0.00554934	FALSE
74	cg16193278	17.9998	-0.00195071	TRUE
75	cg16983588	1.50684	-0.0166474	TRUE
76	cg17136255	13.7762	0.00727674	FALSE
77	cg17168836	22.7075	-0.00478666	TRUE
78	cg17508639	6.6136	0.00110672	FALSE
79	cg17621438	0.780722	-0.0238706	TRUE
80	cg18150280	10.5008	0.00296718	FALSE
81	cg18333339	12.028	0.00401242	FALSE
82	cg18406708	16.5921	-0.00173792	TRUE
83	cg18568843	13.4337	-0.00197917	TRUE
84	cg18651026	20.4004	0.00387411	FALSE
85	cg18876270	3.42124	-0.00168731	TRUE
86	cg18933331	33.1359	-0.00511066	TRUE
87	cg19453093	2.93952	-0.0198065	TRUE
88	cg19590421	1.41564	0.026468	FALSE
89	cg19593767	0.183113	0.0101785	FALSE
90	cg19753867	10.4148	-0.00230362	TRUE
91	cg19758448	5.68709	0.000317085	FALSE
92	cg19761273	5.9244	-0.00958828	TRUE
93	cg19936954	16.3505	-0.00120644	TRUE
94	cg20052760	1.33597	-0.00729039	TRUE
95	cg20273670	20.4807	0.00284127	FALSE
96	cg20303331	11.8058	-0.0124474	TRUE
97	cg20608990	6.62351	0.00209031	FALSE
98	cg20816447	1.03694	0.00717163	FALSE
99	cg20988565	10.9475	-0.00459098	TRUE
100	cg21585707	1.13724	0.00565728	FALSE
101	cg21874213	26.095	-0.00335755	TRUE
102	cg21915074	18.4519	0.00521656	FALSE
103	cg21962791	5.98955	0.00637588	FALSE
104	cg22026450	9.45932	-0.00687601	TRUE
105	cg22040301	0.916872	0.00205429	FALSE
106	cg22112841	9.56087	0.00414235	FALSE
107	cg22213242	8.63205	0.0197464	FALSE
108	cg22454769	26.5893	0.00969674	FALSE
109	cg22747507	1.21616	0.00690736	FALSE
110	cg22943590	4.93454	-0.021244	TRUE
111	cg23078123	17.3484	-0.00534419	TRUE
112	cg23461714	11.5808	-0.00625938	TRUE
113	cg23500537	39.5705	0.000771654	FALSE
114	cg23744638	10.8119	-0.0147356	TRUE
115	cg23878906	1.36208	-0.00622595	TRUE
116	cg24667575	1.96373	0.00988293	FALSE
117	cg26010412	5.86145	-0.00889399	TRUE
118	cg26158023	3.10389	-0.00323641	TRUE
119	cg26161329	36.3091	0.00300217	FALSE
120	cg26210267	10.8085	-0.00310976	TRUE
121	cg26424147	12.4676	0.00444819	FALSE
122	cg27068143	3.55677	0.000446383	FALSE
123	cg27346545	1.12635	-0.0121307	TRUE
124	Intercept	-562.841	NA	NA
