# Supplementary material for: DNA methylation clocks struggle to distinguish inflammaging from healthy aging, but feature rectification improves coherence and enhances detection of inflammaging
Source: GeroScience. 2025 Jan 18;47(3):3043–60. doi: 10.1007/s11357-024-01460-1 (PMC12181618; doi:10.1007/s11357-024-01460-1)
Supplement: Supplementary file 5 — Supplementary file5 (XLSX 728 KB) [file 11357_2024_1460_MOESM5_ESM.xlsx]

## Sheet: Sheet1
	CpG	Shift	Correlation	Cohens d	Sign	Order	Abs. shift
0	cg08450017	0.0827106	0.22102	-5.23329	1	7144	0.0827106
1	cg09290120	-0.0742539	-0.025896	4.75476	-1	8972	0.0742539
2	cg02345886	-0.0676771	0.0842838	4.44823	-1	8071	0.0676771
3	cg03607951	-0.0671486	0.03104	4.28763	-1	7109	0.0671486
4	cg22217449	0.0661356	0.353864	-4.65646	1	9307	0.0661356
5	cg03172657	0.0653347	0.525907	-3.94055	1	1770	0.0653347
6	cg09646392	-0.0647108	0.0574504	4.28462	-1	4168	0.0647108
7	cg25139649	-0.063273	-0.0888271	4.33295	-1	9916	0.063273
8	cg18802998	-0.0624934	-0.103298	4.48512	-1	8694	0.0624934
9	cg16349093	-0.0621856	0.0311279	3.92618	-1	9640	0.0621856
10	cg13817046	-0.0596359	0.039066	3.94536	-1	9774	0.0596359
11	cg22626683	-0.059066	-0.0320805	3.95584	-1	8904	0.059066
12	cg23202167	-0.0581259	-0.0897261	4.12666	-1	7831	0.0581259
13	cg13252580	-0.0574103	0.0943652	3.8872	-1	8453	0.0574103
14	cg00602811	-0.0569483	-0.399193	4.01641	-1	619	0.0569483
15	cg04084354	-0.0558728	-0.0940184	4.20256	-1	8829	0.0558728
16	cg20518446	-0.0558417	-0.282557	3.70567	-1	9042	0.0558417
17	cg21700663	-0.0556837	0.0154304	2.80803	-1	6081	0.0556837
18	cg07749597	-0.0554727	0.00990188	3.62591	-1	8780	0.0554727
19	cg12353788	0.0552346	0.28974	-3.94019	1	8031	0.0552346
20	cg09988805	0.0549874	0.428492	-3.64139	1	3854	0.0549874
21	cg10483475	0.0549419	0.272217	-3.55085	1	9617	0.0549419
22	cg17594003	-0.0548405	-0.219014	3.68746	-1	3134	0.0548405
23	cg04295372	-0.0548206	-0.0761294	3.97217	-1	8313	0.0548206
24	cg03760308	-0.0547398	0.0543735	3.95643	-1	8635	0.0547398
25	cg13391244	-0.0546438	-0.158537	3.67535	-1	3202	0.0546438
26	cg22401679	-0.0546063	-0.121395	3.80836	-1	8672	0.0546063
27	cg13651908	0.0541763	0.2915	-3.94728	1	5987	0.0541763
28	cg13619891	0.0536309	0.422132	-4.26163	1	9245	0.0536309
29	cg05940122	0.0526677	0.445949	-3.71348	1	8076	0.0526677
30	cg03967798	-0.0523824	0.0142312	3.58785	-1	6603	0.0523824
31	cg25278941	-0.0522738	-0.186068	3.75393	-1	7069	0.0522738
32	cg03773413	-0.0521349	0.0690389	3.52371	-1	6571	0.0521349
33	cg00480856	-0.0520712	-0.0725086	3.35718	-1	2135	0.0520712
34	cg17714987	-0.0519891	0.194721	3.39338	-1	4045	0.0519891
35	cg04456916	-0.0519563	-0.16057	3.62277	-1	6178	0.0519563
36	cg27117982	-0.0513978	0.109708	3.34384	-1	7668	0.0513978
37	cg15570035	-0.0513941	0.0369184	3.57709	-1	4460	0.0513941
38	cg21058391	-0.0509688	-0.22518	3.60717	-1	3394	0.0509688
39	cg14753356	-0.0507993	-0.144897	3.60936	-1	2697	0.0507993
40	cg21691367	-0.0506247	-0.0144802	3.4448	-1	6235	0.0506247
41	cg13430755	-0.050544	-0.00581617	3.8042	-1	6969	0.050544
42	cg02737268	0.0505047	0.148448	-3.37562	1	8966	0.0505047
43	cg21787323	-0.0500465	-0.254481	3.61081	-1	1080	0.0500465
44	cg26262049	-0.0498012	0.0224349	3.79761	-1	2590	0.0498012
45	cg10620680	-0.0497037	-0.0081724	3.60346	-1	4259	0.0497037
46	cg22706883	-0.0494609	-0.0132537	3.57108	-1	1586	0.0494609
47	cg22698744	-0.049216	0.0513093	3.20559	-1	4829	0.049216
48	cg05657656	-0.0489122	-0.0275838	3.68504	-1	6397	0.0489122
49	cg23760945	0.0487936	0.456307	-3.18687	1	2448	0.0487936
50	cg26472802	0.0486476	0.280756	-3.72796	1	8978	0.0486476
51	cg13302154	-0.0485429	-0.101225	3.20689	-1	2508	0.0485429
52	cg18148349	-0.0484451	0.0798987	2.93996	-1	9742	0.0484451
53	cg19373649	-0.0482747	-0.166264	3.47741	-1	3032	0.0482747
54	cg11858213	-0.0482555	0.0172256	3.55375	-1	4338	0.0482555
55	cg21772773	-0.0482522	-0.119113	3.45501	-1	8851	0.0482522
56	cg11804928	-0.0482253	-0.0185989	3.75994	-1	7632	0.0482253
57	cg12361262	-0.0481861	-0.0172749	3.5652	-1	9084	0.0481861
58	cg04674060	0.04812	0.371018	-3.70808	1	6811	0.04812
59	cg26337070	-0.0479639	-0.313989	3.09597	-1	1368	0.0479639
60	cg15227911	0.0479102	0.204609	-3.66583	1	3725	0.0479102
61	cg17072494	-0.0478532	-0.0777092	3.32567	-1	6884	0.0478532
62	cg15286847	0.0477067	0.482745	-3.51358	1	6753	0.0477067
63	cg13959031	-0.0476401	-0.0212211	3.54086	-1	4451	0.0476401
64	cg03052078	-0.0474631	-0.149339	3.36525	-1	5791	0.0474631
65	cg11227278	0.047153	0.43924	-3.81359	1	8085	0.047153
66	cg21407196	0.0470419	0.454425	-3.63974	1	3811	0.0470419
67	cg00982136	0.0470402	0.0900689	-3.26858	1	7583	0.0470402
68	cg18739675	-0.0468091	-0.141665	3.46516	-1	8980	0.0468091
69	cg19690214	-0.0467711	0.0742358	3.52302	-1	5237	0.0467711
70	cg22514722	0.0466841	0.382178	-3.27676	1	6654	0.0466841
71	cg13424029	-0.0465007	-0.18514	3.38093	-1	2603	0.0465007
72	cg15009090	-0.0464383	0.0174329	3.53482	-1	8151	0.0464383
73	cg12031275	-0.0462587	-0.00950456	2.01462	-1	9973	0.0462587
74	cg11095743	-0.0460982	-0.136413	3.79775	-1	7729	0.0460982
75	cg08309687	0.0460722	0.290419	-3.34552	1	9828	0.0460722
76	cg14459011	-0.0460625	0.0058284	3.23164	-1	2554	0.0460625
77	cg05753328	-0.0459096	-0.0737868	3.22685	-1	7116	0.0459096
78	cg26541218	-0.0455988	0.0222274	3.32606	-1	5370	0.0455988
79	cg06202737	-0.045378	-0.476968	3.26448	-1	3042	0.045378
80	cg25179876	-0.0453188	-0.0900329	3.05277	-1	8347	0.0453188
81	cg20682563	0.044843	0.430516	-3.6679	1	9044	0.044843
82	cg12586707	-0.0447823	-0.170943	3.57597	-1	5735	0.0447823
83	cg19684783	-0.0447628	0.0573122	2.99384	-1	9261	0.0447628
84	cg17223520	0.0445336	0.362585	-3.35731	1	7471	0.0445336
85	cg22515654	-0.04424	0.0676405	3.05056	-1	7939	0.04424
86	cg07914200	-0.043987	0.0500804	3.23829	-1	5600	0.043987
87	cg09481483	-0.0439727	-0.0646348	3.48219	-1	9815	0.0439727
88	cg11009736	-0.0438834	-0.0505922	3.1846	-1	7657	0.0438834
89	cg19448816	-0.0438306	-0.0319098	2.90128	-1	5624	0.0438306
90	cg05969591	-0.0437725	-0.166574	3.6425	-1	6146	0.0437725
91	cg23166773	-0.0437203	-0.0816953	3.33456	-1	3182	0.0437203
92	cg06881914	-0.043529	0.0254852	3.17138	-1	5300	0.043529
93	cg18264728	-0.0435108	-0.0829814	3.1933	-1	6801	0.0435108
94	cg11389953	-0.0434641	-0.11732	2.98463	-1	1888	0.0434641
95	cg16682903	-0.0434098	-0.151702	2.86041	-1	370	0.0434098
96	cg14754427	-0.0432975	-0.0675763	3.07669	-1	3762	0.0432975
97	cg07593390	-0.0429929	-0.0936928	3.0565	-1	5989	0.0429929
98	cg22221831	-0.0428338	-0.171614	2.70191	-1	2477	0.0428338
99	cg15078958	0.0425947	0.454471	-3.45867	1	4843	0.0425947
100	cg21579239	-0.0425862	0.00509838	3.08005	-1	9369	0.0425862
101	cg05360958	-0.042529	-0.0952391	3.10173	-1	3707	0.042529
102	cg14898223	-0.0425026	-0.246867	2.89313	-1	469	0.0425026
103	cg18039797	-0.042471	-0.0705272	3.19005	-1	5937	0.042471
104	cg24642483	-0.0424563	-0.103269	3.31197	-1	9318	0.0424563
105	cg07780074	-0.0423775	0.0230813	3.27337	-1	4472	0.0423775
106	cg05632420	0.0420913	-0.0696284	-2.95644	1	6079	0.0420913
107	cg13390284	-0.0420735	0.163684	3.30854	-1	9462	0.0420735
108	cg23615741	-0.0420508	-0.145458	2.73386	-1	855	0.0420508
109	cg14583999	-0.0420158	-0.38308	2.90254	-1	209	0.0420158
110	cg20130571	-0.0419181	0.00249024	2.29504	-1	5707	0.0419181
111	cg08598221	-0.041877	0.134329	3.15946	-1	5336	0.041877
112	cg00450651	-0.0418064	-0.0719273	3.12035	-1	8459	0.0418064
113	cg15845673	-0.0416483	0.00632043	2.92726	-1	5012	0.0416483
114	cg02747254	-0.0416042	-0.325521	3.16155	-1	2047	0.0416042
115	cg21773646	0.0415857	0.422095	-3.44833	1	9981	0.0415857
116	cg16097858	-0.0413855	-0.136118	3.17059	-1	8976	0.0413855
117	cg06126721	-0.0413631	-0.0300006	2.69885	-1	4835	0.0413631
118	cg03258139	-0.0412719	-0.0548069	2.93926	-1	4129	0.0412719
119	cg02088996	-0.0412217	-0.170368	3.29635	-1	8874	0.0412217
120	cg22305268	-0.0411864	-0.026849	3.01495	-1	5393	0.0411864
121	cg07780377	-0.0410387	0.0430937	3.14311	-1	9794	0.0410387
122	cg02963266	0.0409318	0.419433	-3.04889	1	5233	0.0409318
123	cg14798160	-0.0409189	0.0214134	3.00187	-1	5660	0.0409189
124	cg01092213	-0.0408198	-0.0653186	3.24634	-1	5603	0.0408198
125	cg02639095	-0.0408174	0.0807702	3.20691	-1	4573	0.0408174
126	cg15360181	0.0407679	-0.0760778	-2.90861	1	1482	0.0407679
127	cg23014871	-0.0407052	-0.196666	3.10015	-1	7438	0.0407052
128	cg01322214	-0.0405937	-0.0717042	2.95233	-1	6783	0.0405937
129	cg27021181	-0.0404797	0.099669	2.96974	-1	8379	0.0404797
130	cg04625873	0.040447	0.413418	-3.18444	1	7689	0.040447
131	cg26801613	-0.0404375	-0.0366905	3.03011	-1	696	0.0404375
132	cg22708150	-0.040423	-0.205015	2.74978	-1	5713	0.040423
133	cg08188318	-0.0403536	-0.113003	2.68205	-1	4754	0.0403536
134	cg12351310	-0.0403477	-0.218189	2.86939	-1	965	0.0403477
135	cg15414930	-0.0402208	-0.225044	2.96118	-1	609	0.0402208
136	cg09122223	-0.0401435	0.0295422	2.79955	-1	8160	0.0401435
137	cg12262372	-0.0398511	0.0822348	2.76195	-1	5949	0.0398511
138	cg00295780	-0.0398144	0.160611	2.8474	-1	7741	0.0398144
139	cg23955417	-0.0397646	-0.090763	3.10576	-1	6904	0.0397646
140	cg04929355	-0.0394985	0.000314348	2.5917	-1	2101	0.0394985
141	cg13358873	-0.0394052	0.0780752	3.11231	-1	9338	0.0394052
142	cg25369553	-0.0393514	-0.186891	2.72496	-1	3407	0.0393514
143	cg26881761	-0.0393353	-0.23303	2.95496	-1	897	0.0393353
144	cg14018024	-0.0392908	-0.365966	2.38366	-1	1247	0.0392908
145	cg27057509	-0.0390371	-0.082534	2.67603	-1	1128	0.0390371
146	cg00867018	-0.0389857	0.0386118	2.89595	-1	9444	0.0389857
147	cg15108641	-0.0389488	0.0131815	2.85401	-1	6369	0.0389488
148	cg03984209	-0.038904	-0.0153319	2.77744	-1	7639	0.038904
149	cg01550445	-0.0389012	0.124587	2.92193	-1	8801	0.0389012
150	cg09122593	-0.0388561	-0.0859021	3.33578	-1	8700	0.0388561
151	cg14522718	0.038803	0.46872	-3.05892	1	8640	0.038803
152	cg14075731	-0.0387918	-0.197773	3.14126	-1	9168	0.0387918
153	cg01259782	-0.0387309	-0.345469	2.64267	-1	4594	0.0387309
154	cg16007497	-0.0386094	-0.0892224	3.24865	-1	6808	0.0386094
155	cg10675614	-0.0385835	-0.142313	2.71434	-1	1744	0.0385835
156	cg13185177	-0.0385742	-0.0461335	2.64355	-1	1912	0.0385742
157	cg09451574	-0.0384719	0.00378484	2.74322	-1	7586	0.0384719
158	cg16703333	-0.0384658	-0.130979	2.91201	-1	2751	0.0384658
159	cg01621943	-0.0383797	-0.0900817	2.89585	-1	5367	0.0383797
160	cg05017994	0.0382841	0.447619	-2.93072	1	2370	0.0382841
161	cg07890553	0.0382685	0.0875632	-2.94926	1	6425	0.0382685
162	cg15711508	-0.0382557	-0.199907	2.70935	-1	774	0.0382557
163	cg19719475	-0.0382133	-0.0226914	2.96272	-1	1618	0.0382133
164	cg19611886	-0.0377711	-0.0338362	2.93038	-1	9841	0.0377711
165	cg15084543	-0.037716	0.531849	2.53202	-1	2551	0.037716
166	cg01234420	-0.037667	-0.260605	2.8896	-1	492	0.037667
167	cg05552874	-0.0376494	0.135711	2.54241	-1	6717	0.0376494
168	cg25413977	-0.0371903	-0.288923	2.45054	-1	1597	0.0371903
169	cg09559780	-0.0371654	-0.479701	3.42785	-1	3757	0.0371654
170	cg10426318	0.0371414	0.161129	-2.75869	1	4204	0.0371414
171	cg18643093	0.0371087	0.342938	-3.01968	1	6827	0.0371087
172	cg13246235	-0.0370255	0.434487	2.56547	-1	6843	0.0370255
173	cg20583432	-0.0370065	-0.106337	2.85571	-1	9574	0.0370065
174	cg11091914	-0.0369143	0.0186962	2.6378	-1	9393	0.0369143
175	cg01612140	-0.036771	-0.0444107	2.7968	-1	2845	0.036771
176	cg25228737	-0.036749	0.0974338	2.88944	-1	7570	0.036749
177	cg08255481	0.0366982	0.369649	-2.80752	1	7808	0.0366982
178	cg23314866	-0.0366972	-0.202526	3.42783	-1	4585	0.0366972
179	cg26478401	-0.0365689	-0.137348	2.55236	-1	6537	0.0365689
180	cg06196379	-0.036531	-0.0170416	2.97816	-1	7400	0.036531
181	cg26268276	-0.0364795	-0.0977976	2.4977	-1	5274	0.0364795
182	cg09527615	-0.0364603	-0.221126	2.70154	-1	2602	0.0364603
183	cg03379681	-0.036394	0.0266312	2.84483	-1	7025	0.036394
184	cg23989207	-0.0363674	-0.147314	2.66109	-1	9875	0.0363674
185	cg01176433	-0.0363582	-0.306927	2.64651	-1	2415	0.0363582
186	cg13229078	-0.0363196	-0.156073	2.83479	-1	7464	0.0363196
187	cg07737135	-0.0363141	0.0320251	2.73333	-1	4761	0.0363141
188	cg15822394	-0.0362945	0.0929481	2.73441	-1	8393	0.0362945
189	cg06942183	-0.036107	-0.183522	3.13307	-1	9968	0.036107
190	cg19203115	-0.0361061	0.0575976	2.79768	-1	7137	0.0361061
191	cg07469815	-0.0360543	0.12123	2.59646	-1	3481	0.0360543
192	cg07029024	-0.0360411	0.0394765	2.55295	-1	5424	0.0360411
193	cg12339920	-0.0360179	-0.16222	2.96164	-1	4409	0.0360179
194	cg08476244	-0.035877	-0.122498	2.98899	-1	3415	0.035877
195	cg12806353	-0.0358685	-0.077525	2.85651	-1	4365	0.0358685
196	cg06875162	-0.0358486	-0.0626575	2.94939	-1	5983	0.0358486
197	cg05955436	-0.0357207	0.103287	2.64604	-1	6075	0.0357207
198	cg26063719	-0.0356316	-0.118332	2.50595	-1	6229	0.0356316
199	cg07366503	0.0356167	0.573594	-3.29122	1	1181	0.0356167
200	cg02010481	-0.035586	-0.170944	2.87039	-1	7119	0.035586
201	cg06695691	-0.0355515	0.0855074	2.55986	-1	4865	0.0355515
202	cg12759387	0.0355436	0.184806	-3.1573	1	9360	0.0355436
203	cg06190046	-0.0355284	-0.0759014	2.59873	-1	2110	0.0355284
204	cg05694021	-0.0355255	-0.186843	2.64178	-1	2373	0.0355255
205	cg16665765	-0.0355081	0.0722388	2.98388	-1	5882	0.0355081
206	cg05822532	-0.035503	-0.214782	2.46327	-1	3210	0.035503
207	cg05496814	-0.0354297	-0.0498529	2.92348	-1	7451	0.0354297
208	cg06123753	-0.0354023	-0.00460614	2.80827	-1	9964	0.0354023
209	cg16704560	-0.0353671	-0.0510054	2.59321	-1	4545	0.0353671
210	cg17660833	-0.0353618	0.157351	2.39818	-1	7382	0.0353618
211	cg07582862	-0.0352017	0.0559346	2.5952	-1	9961	0.0352017
212	cg19993258	0.0351428	0.334783	-3.10246	1	5172	0.0351428
213	cg19372602	-0.0350316	-0.0770365	2.58785	-1	1925	0.0350316
214	cg18338984	-0.0350033	-0.281241	2.62605	-1	724	0.0350033
215	cg25467652	-0.0349988	-0.252399	3.06822	-1	5966	0.0349988
216	cg27236973	-0.034986	-0.0730848	2.68819	-1	7364	0.034986
217	cg26147845	-0.0348633	-0.253304	2.24483	-1	7105	0.0348633
218	cg02203635	-0.034862	0.0124093	2.70226	-1	2778	0.034862
219	cg12476487	0.034838	0.366033	-2.50499	1	7324	0.034838
220	cg15562346	0.0348129	0.505124	-3.03203	1	1450	0.0348129
221	cg03404572	-0.034778	0.129733	2.48209	-1	5079	0.034778
222	cg25941354	-0.0347721	-0.00614963	2.85961	-1	6428	0.0347721
223	cg10152449	-0.0347456	0.143901	2.32951	-1	7712	0.0347456
224	cg07756788	0.0347311	0.438147	-2.73224	1	3629	0.0347311
225	cg09395195	0.0347203	0.0587615	-2.77718	1	5686	0.0347203
226	cg07698804	0.034702	0.407133	-2.79508	1	8437	0.034702
227	cg12749559	-0.0346991	0.0526331	2.68034	-1	4720	0.0346991
228	cg26952697	-0.0346013	-0.00437523	2.68712	-1	8221	0.0346013
229	cg02858132	-0.0344854	0.0521295	2.48518	-1	3310	0.0344854
230	cg24157392	0.0344689	0.233993	-2.48653	1	9861	0.0344689
231	cg00280235	-0.0344662	-0.183141	2.60654	-1	1165	0.0344662
232	cg20515423	-0.0344551	-0.119464	2.41812	-1	4301	0.0344551
233	cg20728490	0.0344508	0.406198	-2.52739	1	9937	0.0344508
234	cg24936095	-0.0344492	0.0161717	2.91721	-1	4414	0.0344492
235	cg06879746	-0.0344228	-0.0243153	2.34707	-1	1032	0.0344228
236	cg06708720	-0.0343831	-0.188293	2.95692	-1	745	0.0343831
237	cg13591783	-0.034319	-0.202716	2.70037	-1	4212	0.034319
238	cg24736933	-0.0343031	-0.13667	2.82952	-1	9030	0.0343031
239	cg24381155	-0.0342751	0.0150732	2.53472	-1	1349	0.0342751
240	cg10244503	-0.0342279	-0.165082	2.67651	-1	2332	0.0342279
241	cg10307548	-0.0341676	-0.055125	2.86805	-1	7983	0.0341676
242	cg18653534	0.034162	0.329809	-2.98567	1	6577	0.034162
243	cg09310092	-0.0341459	-0.115568	2.73201	-1	3472	0.0341459
244	cg16745596	-0.0340999	-0.0568736	2.54737	-1	5267	0.0340999
245	cg07987148	-0.034055	0.104144	2.45319	-1	9940	0.034055
246	cg21934230	-0.03401	-0.177069	2.70759	-1	3441	0.03401
247	cg04694022	0.0339149	0.22019	-2.62967	1	6123	0.0339149
248	cg08021945	0.033909	-0.0580038	-2.46395	1	2738	0.033909
249	cg01611626	-0.0339085	0.00858284	2.67155	-1	5214	0.0339085
250	cg13108304	-0.0338635	0.0688746	1.96293	-1	9947	0.0338635
251	cg10417386	-0.0338528	0.000332787	2.37839	-1	9102	0.0338528
252	cg06426114	-0.0337659	-0.00355091	2.3379	-1	8608	0.0337659
253	cg26542792	-0.0337657	-0.158502	3.02831	-1	6302	0.0337657
254	cg24892069	-0.0337625	-0.398069	2.0396	-1	96	0.0337625
255	cg22204103	-0.0337602	-0.0270876	2.61322	-1	4687	0.0337602
256	cg06762457	0.0337579	-0.0995334	-2.38343	1	7987	0.0337579
257	cg01917716	-0.033747	0.0868058	2.7972	-1	9654	0.033747
258	cg13541769	-0.0337301	0.0887116	2.5377	-1	9555	0.0337301
259	cg03483626	-0.0335629	0.1396	2.25335	-1	3243	0.0335629
260	cg03771282	0.0335056	0.4415	-3.11113	1	7753	0.0335056
261	cg13679679	-0.033502	-0.16139	2.46454	-1	677	0.033502
262	cg09655666	-0.0334623	0.213778	2.55741	-1	7456	0.0334623
263	cg05126095	-0.0333722	0.0670263	2.73532	-1	7060	0.0333722
264	cg18450254	-0.0333219	-0.210247	2.43274	-1	635	0.0333219
265	cg26759223	-0.033312	-0.217262	2.56931	-1	3483	0.033312
266	cg03143849	-0.0332931	0.00322159	2.46964	-1	3688	0.0332931
267	cg17128308	0.0331459	0.438948	-2.55995	1	3703	0.0331459
268	cg03956042	0.0331232	-0.0611353	-2.3542	1	1605	0.0331232
269	cg08038054	-0.0330845	-0.0493311	2.27028	-1	3091	0.0330845
270	cg06177555	-0.0330823	0.219484	2.56007	-1	8548	0.0330823
271	cg17114584	0.0330755	0.523854	-2.4289	1	8467	0.0330755
272	cg07880109	0.0330209	0.125866	-2.28153	1	3365	0.0330209
273	cg17004025	-0.0330127	-0.0300764	2.7539	-1	8112	0.0330127
274	cg06872964	-0.0330038	-0.012877	2.52987	-1	1145	0.0330038
275	cg13100137	-0.0329499	-0.0824401	2.67172	-1	1151	0.0329499
276	cg19001909	0.0329451	0.411918	-3.16825	1	9887	0.0329451
277	cg00460983	-0.0329285	0.0909165	2.46053	-1	9276	0.0329285
278	cg05388545	-0.032923	-0.0149867	2.83788	-1	7225	0.032923
279	cg16783186	-0.0328197	-0.0466621	2.29733	-1	5626	0.0328197
280	cg15110296	0.0328105	-0.204024	-2.32349	1	962	0.0328105
281	cg15676988	-0.0327707	0.018906	2.54481	-1	9952	0.0327707
282	cg10583485	-0.0327695	0.0159828	2.39235	-1	6053	0.0327695
283	cg03978682	-0.0327349	0.230987	2.49986	-1	9275	0.0327349
284	cg04654716	-0.032732	-0.12892	2.95614	-1	5901	0.032732
285	cg06650256	-0.0327165	-0.290334	2.44429	-1	9443	0.0327165
286	cg20640261	-0.0327165	-0.0578954	2.48122	-1	1256	0.0327165
287	cg07529654	-0.0327141	-0.277254	2.31467	-1	559	0.0327141
288	cg26347170	0.0327105	0.521441	-2.82704	1	6340	0.0327105
289	cg26963632	-0.0325867	-0.107918	2.79842	-1	1987	0.0325867
290	cg05705813	-0.0325738	0.101189	2.56404	-1	5716	0.0325738
291	cg25119743	-0.0325367	0.0318626	2.61903	-1	7427	0.0325367
292	cg24296397	0.0324583	0.484653	-2.7839	1	5765	0.0324583
293	cg13158272	-0.0323738	-0.147901	2.05709	-1	3681	0.0323738
294	cg08824384	0.0323483	-0.0470389	-2.38958	1	5181	0.0323483
295	cg14780449	-0.0323389	0.0910037	2.755	-1	5069	0.0323389
296	cg01445100	0.0323229	0.432969	-2.7452	1	6746	0.0323229
297	cg19449067	-0.0322865	0.0291575	2.12641	-1	9536	0.0322865
298	cg24674680	-0.0322441	0.175058	2.57068	-1	7157	0.0322441
299	cg21621538	-0.0322276	0.0821985	2.92555	-1	3254	0.0322276
300	cg11851792	0.0321934	0.219194	-2.4524	1	9259	0.0321934
301	cg07682160	-0.0321802	0.113106	2.50096	-1	7512	0.0321802
302	cg01137047	-0.0321618	-0.23226	2.80156	-1	4852	0.0321618
303	cg25292309	-0.0321342	-0.0355805	2.54938	-1	5555	0.0321342
304	cg02712878	-0.0321277	0.033704	2.73381	-1	7677	0.0321277
305	cg05255330	-0.0321141	0.0593269	2.38736	-1	9568	0.0321141
306	cg22796593	-0.0321119	-0.104454	2.3592	-1	6367	0.0321119
307	cg13135455	0.0320643	-0.0598046	-2.62268	1	5115	0.0320643
308	cg08129092	-0.0320619	-0.0552958	2.56574	-1	5695	0.0320619
309	cg22640868	-0.032047	-0.0596292	2.82342	-1	8683	0.032047
310	cg00404861	0.0320195	0.312483	-2.87207	1	8115	0.0320195
311	cg13544075	-0.031997	-0.391325	2.25536	-1	3462	0.031997
312	cg15174682	0.031986	0.378804	-2.96412	1	6465	0.031986
313	cg01998105	-0.0319794	0.00784321	2.68679	-1	5894	0.0319794
314	cg01599633	-0.0319538	-0.235939	2.31815	-1	1981	0.0319538
315	cg12172295	0.0319422	0.269473	-2.43394	1	8219	0.0319422
316	cg01502320	0.0318925	0.278961	-2.75447	1	8854	0.0318925
317	cg20271057	-0.0318852	-0.100658	2.10741	-1	8600	0.0318852
318	cg00101715	-0.0318037	0.04834	2.5527	-1	4247	0.0318037
319	cg10643916	-0.0317831	-0.328403	2.89669	-1	2662	0.0317831
320	cg15243578	-0.0317803	-0.235183	2.48427	-1	2661	0.0317803
321	cg11414202	-0.0317798	0.138609	2.46185	-1	5404	0.0317798
322	cg18877271	-0.0317594	-0.194276	2.31798	-1	6907	0.0317594
323	cg21232015	0.0317511	0.512304	-2.5503	1	2873	0.0317511
324	cg14341254	-0.0316553	-0.177438	2.4725	-1	900	0.0316553
325	cg00995520	-0.031629	0.0515497	2.02095	-1	3277	0.031629
326	cg15830864	-0.0315702	-0.0940253	1.91522	-1	1789	0.0315702
327	cg07056299	-0.03153	-0.0446411	2.87458	-1	9671	0.03153
328	cg05694621	-0.0315139	-0.134503	2.16345	-1	6096	0.0315139
329	cg10661163	-0.0314701	-0.20168	2.72495	-1	1235	0.0314701
330	cg05020510	-0.0314416	-0.178395	2.01987	-1	6692	0.0314416
331	cg27134944	-0.031421	0.0763717	2.34004	-1	9894	0.031421
332	cg26038582	-0.0314138	-0.179671	1.69175	-1	3944	0.0314138
333	cg02366262	-0.0313794	0.143917	2.57123	-1	6992	0.0313794
334	cg27665985	-0.0313621	-0.0488225	2.62965	-1	3863	0.0313621
335	cg06126421	-0.0313458	-0.216283	2.02088	-1	870	0.0313458
336	cg15588941	0.031318	0.109942	-2.49814	1	7833	0.031318
337	cg00277714	-0.0313114	-0.0101182	2.62096	-1	1382	0.0313114
338	cg19631762	-0.0311732	-0.0107711	2.4406	-1	4001	0.0311732
339	cg00804078	-0.0311526	-0.31146	2.11449	-1	2609	0.0311526
340	cg15937073	-0.0311409	6.31729e-05	2.19149	-1	5649	0.0311409
341	cg06635952	-0.0311393	0.252265	2.579	-1	7769	0.0311393
342	cg04444949	-0.0311282	-0.086898	2.74128	-1	3518	0.0311282
343	cg27209729	-0.0311184	-0.434337	2.23144	-1	605	0.0311184
344	cg25645064	-0.0311098	0.309545	2.35633	-1	1049	0.0311098
345	cg01946401	-0.0311097	-0.0658413	1.93729	-1	2919	0.0311097
346	cg12412575	-0.0310494	-0.0877394	2.40383	-1	2108	0.0310494
347	cg06573096	-0.0310206	-0.283451	2.45164	-1	8091	0.0310206
348	cg07408456	-0.030991	-0.141762	2.70043	-1	3764	0.030991
349	cg05817709	0.0309833	-0.0308919	-2.29055	1	2396	0.0309833
350	cg08790890	-0.0309446	0.0311364	2.5271	-1	5744	0.0309446
351	cg17464820	-0.0309073	0.10982	2.31576	-1	7602	0.0309073
352	cg19008597	-0.0308888	-0.040951	2.39568	-1	4270	0.0308888
353	cg14580211	-0.030876	-0.0759856	2.37644	-1	4337	0.030876
354	cg07541020	-0.0308549	0.0562994	2.35096	-1	9414	0.0308549
355	cg12862231	-0.03083	-0.170611	2.87712	-1	6865	0.03083
356	cg06228828	-0.0308171	0.0410275	2.52164	-1	1726	0.0308171
357	cg22500738	-0.0307478	0.0718458	2.39065	-1	4867	0.0307478
358	cg13924974	-0.0307416	-0.0816116	2.33378	-1	1271	0.0307416
359	cg16786458	-0.0307323	-0.12713	2.22151	-1	1800	0.0307323
360	cg00021275	-0.0306223	0.0273963	2.40763	-1	6164	0.0306223
361	cg17215278	-0.0305973	-0.224131	2.57665	-1	8145	0.0305973
362	cg12655112	-0.0304664	-0.162227	2.51042	-1	9730	0.0304664
363	cg08047086	-0.0304354	-0.367961	2.70024	-1	2593	0.0304354
364	cg01902066	-0.030421	-0.194153	2.87885	-1	9876	0.030421
365	cg25609749	-0.0304005	-0.0918255	2.20269	-1	9471	0.0304005
366	cg19781870	-0.0303849	-0.025063	2.43892	-1	9974	0.0303849
367	cg01461211	0.030371	0.453321	-2.66775	1	8020	0.030371
368	cg11308319	0.0303446	0.518035	-2.44706	1	5798	0.0303446
369	cg14900246	-0.0302638	-0.271141	2.2617	-1	1576	0.0302638
370	cg12371924	-0.0302585	-0.132448	2.11592	-1	1785	0.0302585
371	cg11002698	-0.0302176	0.260856	2.31273	-1	7221	0.0302176
372	cg05568549	-0.0301756	-0.209769	2.68334	-1	6192	0.0301756
373	cg15787636	0.0301584	0.397721	-2.17491	1	8913	0.0301584
374	cg24199463	0.0301509	0.482964	-3.06125	1	5964	0.0301509
375	cg07568296	-0.0300671	-0.0175016	2.29286	-1	4649	0.0300671
376	cg05895618	-0.0300512	-0.0635497	2.78173	-1	6047	0.0300512
377	cg08876103	-0.0300299	-0.102292	2.42101	-1	2096	0.0300299
378	cg13547053	-0.0299823	-0.032398	2.16683	-1	3051	0.0299823
379	cg00821310	-0.0299618	-0.0271557	2.22302	-1	5090	0.0299618
380	cg25985583	-0.0299066	-0.278737	2.1865	-1	1022	0.0299066
381	cg15705175	-0.0298892	-0.15196	2.84575	-1	5335	0.0298892
382	cg12308346	-0.0298669	0.153823	2.13882	-1	9056	0.0298669
383	cg06576340	-0.0297844	-0.0597126	2.59345	-1	8126	0.0297844
384	cg15449870	-0.0297831	-0.153439	2.55564	-1	4416	0.0297831
385	cg09137533	-0.0297504	0.00392844	2.19005	-1	1936	0.0297504
386	cg14250138	-0.0297459	0.0145499	2.42192	-1	1317	0.0297459
387	cg26069291	-0.0297383	-0.0329772	2.37406	-1	4179	0.0297383
388	cg07102001	0.0296877	0.487205	-2.42593	1	4818	0.0296877
389	cg00573770	-0.0296355	-0.483969	2.07175	-1	236	0.0296355
390	cg02703728	-0.0296076	-0.0902372	2.4595	-1	5702	0.0296076
391	cg25788793	-0.0296069	-0.0235473	2.38109	-1	2268	0.0296069
392	cg09899220	-0.0296058	-0.272955	2.603	-1	3835	0.0296058
393	cg01829241	-0.0295684	0.30234	1.91795	-1	4689	0.0295684
394	cg23746497	-0.0295661	0.476451	2.22879	-1	484	0.0295661
395	cg26775866	-0.0295568	-0.00464216	2.10996	-1	2184	0.0295568
396	cg12924654	-0.0295067	0.0289789	2.49359	-1	5118	0.0295067
397	cg20430263	-0.0294931	-0.0522251	2.1175	-1	3735	0.0294931
398	cg21878650	-0.0294764	-0.104739	2.07348	-1	2860	0.0294764
399	cg27611263	-0.0294338	-0.0269143	2.20983	-1	891	0.0294338
400	cg00144180	0.029364	0.573736	-2.63145	1	2379	0.029364
401	cg24279017	-0.0293414	0.0647725	2.40126	-1	9770	0.0293414
402	cg07871633	-0.0293391	-0.418878	2.65393	-1	640	0.0293391
403	cg10704729	-0.0293099	-0.0719977	2.61389	-1	5711	0.0293099
404	cg04098052	-0.0292713	-0.255903	2.17317	-1	612	0.0292713
405	cg13745832	-0.029193	-0.00351043	2.07936	-1	7731	0.029193
406	cg26122963	0.029148	-0.0615778	-2.3542	1	8127	0.029148
407	cg13802355	-0.0290705	-0.355289	1.83451	-1	9902	0.0290705
408	cg05342835	-0.0290674	0.0241666	2.26606	-1	9688	0.0290674
409	cg05305327	0.0290513	0.444814	-2.23904	1	4236	0.0290513
410	cg17640485	-0.0290345	-0.246157	2.53043	-1	4209	0.0290345
411	cg24772412	0.0290019	0.156285	-2.1277	1	4915	0.0290019
412	cg05446659	-0.028928	0.00222804	2.57842	-1	3911	0.028928
413	cg02314339	-0.0289227	0.229873	2.3303	-1	6333	0.0289227
414	cg24969820	-0.0289193	-0.0742574	2.69896	-1	8035	0.0289193
415	cg02580917	-0.028917	-0.0611139	2.12154	-1	2843	0.028917
416	cg22463097	-0.0288692	0.077962	2.28295	-1	7393	0.0288692
417	cg18223939	-0.0288585	-0.114589	2.4338	-1	3536	0.0288585
418	cg09639890	-0.0288501	-0.139328	2.08464	-1	2185	0.0288501
419	cg02276944	-0.028836	0.133749	2.47081	-1	5138	0.028836
420	cg26628907	-0.0288152	-0.213355	2.18559	-1	4701	0.0288152
421	cg23953820	0.0288011	0.419804	-2.53006	1	3114	0.0288011
422	cg12091331	-0.0287976	0.00545805	2.02278	-1	8051	0.0287976
423	cg10480239	-0.0287735	0.00575918	2.21732	-1	1042	0.0287735
424	cg21325822	-0.0287232	-0.0998133	2.51538	-1	9900	0.0287232
425	cg05142445	-0.0287096	0.100889	2.08004	-1	5369	0.0287096
426	cg21386573	-0.0287003	-0.0307681	2.05326	-1	8447	0.0287003
427	cg07138962	-0.0286994	0.123363	2.26044	-1	9123	0.0286994
428	cg14577707	-0.0286886	-0.152564	1.98358	-1	3312	0.0286886
429	cg15546227	-0.0286613	-0.0753272	2.31906	-1	2027	0.0286613
430	cg02339083	-0.0286348	-0.126533	1.92106	-1	7420	0.0286348
431	cg27093546	-0.0286229	0.0339951	2.17544	-1	4861	0.0286229
432	cg05979020	-0.0286122	0.248545	2.40636	-1	6941	0.0286122
433	cg21808406	-0.0285917	0.0846995	2.35897	-1	6417	0.0285917
434	cg18064754	0.028573	0.458274	-2.54758	1	4183	0.028573
435	cg08469255	0.0285358	0.428414	-2.51456	1	7231	0.0285358
436	cg10471544	-0.0285306	-0.134728	2.48799	-1	2420	0.0285306
437	cg07855221	-0.0284746	0.0363303	2.35959	-1	1940	0.0284746
438	cg25894160	-0.028454	-0.105097	2.03814	-1	1641	0.028454
439	cg18352882	0.0284194	0.116536	-2.48784	1	4060	0.0284194
440	cg22900476	-0.0284173	-0.0599443	2.17492	-1	4938	0.0284173
441	cg25607920	-0.0284014	-0.147781	1.54731	-1	3149	0.0284014
442	cg03419051	-0.0283575	-0.0577689	2.39183	-1	4295	0.0283575
443	cg05845831	-0.0283456	-0.350081	1.99745	-1	9696	0.0283456
444	cg05141059	-0.0283429	0.0217742	2.50075	-1	8369	0.0283429
445	cg25821245	-0.0283012	-0.109887	2.35257	-1	6080	0.0283012
446	cg25674286	-0.0282827	0.117805	2.09837	-1	3332	0.0282827
447	cg22224704	-0.0282811	0.0485308	2.55751	-1	7346	0.0282811
448	cg07568841	0.0282811	-0.0754184	-2.22213	1	283	0.0282811
449	cg17344906	-0.0282748	-0.353462	2.16058	-1	2673	0.0282748
450	cg13674369	0.028271	0.26639	-2.43063	1	8195	0.028271
451	cg04329478	0.0282136	-0.145654	-1.82335	1	2913	0.0282136
452	cg08913523	-0.0282132	-0.202473	2.48281	-1	2827	0.0282132
453	cg05437692	-0.0282093	0.0556682	2.3516	-1	4779	0.0282093
454	cg01469847	-0.0281902	-0.0783018	2.37795	-1	9400	0.0281902
455	cg12265130	-0.0281818	-0.0343362	2.10117	-1	6108	0.0281818
456	cg03635685	-0.0281672	0.230008	2.46516	-1	8310	0.0281672
457	cg18993113	-0.0281664	-0.182479	2.23104	-1	3823	0.0281664
458	cg08065963	0.0281192	0.32902	-2.46462	1	3666	0.0281192
459	cg11626175	-0.0280769	0.0552626	2.22063	-1	5879	0.0280769
460	cg05339633	-0.0280694	0.100574	2.05328	-1	9788	0.0280694
461	cg04410989	-0.0280652	0.0570225	2.17324	-1	4580	0.0280652
462	cg23126342	-0.0280572	-0.237226	1.75818	-1	335	0.0280572
463	cg07824177	-0.0280345	-0.140402	2.27441	-1	1494	0.0280345
464	cg02954563	-0.0279859	-0.112478	2.22511	-1	9733	0.0279859
465	cg05765011	-0.0279672	0.154436	2.18678	-1	3249	0.0279672
466	cg22678398	-0.0278957	-0.0872398	2.25766	-1	9715	0.0278957
467	cg05529039	-0.0278885	-0.0292135	2.35895	-1	1340	0.0278885
468	cg11011533	0.0278867	0.595405	-2.49072	1	1863	0.0278867
469	cg04521449	-0.0278686	-0.0462615	2.19383	-1	6376	0.0278686
470	cg00139477	-0.0278569	-0.0792156	2.1132	-1	7541	0.0278569
471	cg14129473	-0.0278401	-0.041623	2.01425	-1	562	0.0278401
472	cg13226308	-0.0278383	0.0213475	2.13281	-1	2417	0.0278383
473	cg01361499	-0.0278135	-0.0807482	1.77444	-1	7005	0.0278135
474	cg10025200	-0.0278114	-0.0425127	2.57816	-1	9891	0.0278114
475	cg22057874	-0.0277727	0.195722	2.33111	-1	8482	0.0277727
476	cg16193207	0.0277463	0.398805	-2.0539	1	8107	0.0277463
477	cg05237436	-0.0277257	-0.108343	1.92649	-1	615	0.0277257
478	cg19270739	-0.0277086	-0.151638	2.50948	-1	8858	0.0277086
479	cg08164233	0.0276696	-0.00256133	-2.21293	1	4167	0.0276696
480	cg26692003	0.0276227	0.23201	-2.30168	1	4934	0.0276227
481	cg11848931	0.0276185	-0.0788077	-1.95813	1	374	0.0276185
482	cg07556057	-0.0276145	0.13822	1.93861	-1	6424	0.0276145
483	cg24650940	-0.0275929	0.15141	2.49656	-1	9701	0.0275929
484	cg07004950	-0.0275443	0.0211	2.2002	-1	1968	0.0275443
485	cg19913118	0.0275387	0.125265	-2.21555	1	6580	0.0275387
486	cg00001874	-0.0274998	0.00683386	2.07003	-1	6109	0.0274998
487	cg05220968	-0.0274871	0.0718621	1.79103	-1	3959	0.0274871
488	cg06813554	-0.027445	-0.0442635	2.03552	-1	1410	0.027445
489	cg02217713	-0.0274354	0.057254	2.24495	-1	9069	0.0274354
490	cg27110374	0.0274251	0.338906	-2.03499	1	5953	0.0274251
491	cg26137276	-0.0274152	0.0580132	2.28054	-1	2664	0.0274152
492	cg08591668	-0.0273812	-0.125867	1.97778	-1	2627	0.0273812
493	cg02097014	-0.0273724	0.0478778	2.54648	-1	8445	0.0273724
494	cg13567405	-0.0273106	0.140876	2.11106	-1	7211	0.0273106
495	cg01097384	-0.0272832	0.400962	1.94148	-1	2596	0.0272832
496	cg04657183	-0.0272327	0.0575572	2.05726	-1	3659	0.0272327
497	cg05081953	0.0272202	-0.0718384	-1.94134	1	1983	0.0272202
498	cg04074945	-0.0272143	0.132833	2.09542	-1	7828	0.0272143
499	cg27344791	-0.0272068	0.151695	2.02843	-1	3189	0.0272068
500	cg21167563	-0.027179	0.0298346	2.06441	-1	8223	0.027179
501	cg06623197	-0.0271414	-0.23256	2.21402	-1	3185	0.0271414
502	cg25763716	-0.0271184	-0.0574892	2.18654	-1	6059	0.0271184
503	cg21030598	-0.0271118	0.155324	2.06594	-1	9172	0.0271118
504	cg13586457	0.0271088	0.124169	-2.27157	1	2431	0.0271088
505	cg01431340	-0.0270775	0.0841639	1.78666	-1	7474	0.0270775
506	cg09011891	-0.027024	0.00106645	2.1905	-1	5978	0.027024
507	cg26773791	-0.0270229	0.048285	2.04908	-1	3244	0.0270229
508	cg26140475	-0.0270142	-0.11297	2.38025	-1	2586	0.0270142
509	cg16154857	0.026987	0.15558	-2.08586	1	3972	0.026987
510	cg22694818	-0.0269765	0.239533	2.26212	-1	7956	0.0269765
511	cg09294084	-0.0269593	-0.154188	1.92954	-1	8782	0.0269593
512	cg00664416	-0.0269288	0.150595	2.2338	-1	4040	0.0269288
513	cg03434384	-0.0269254	-0.0244654	2.08484	-1	1886	0.0269254
514	cg00059652	-0.0269204	0.0824281	2.03434	-1	1852	0.0269204
515	cg20536364	-0.0269061	-0.167282	2.01761	-1	408	0.0269061
516	cg09342225	0.0268772	-0.0688598	-2.02986	1	1737	0.0268772
517	cg17405139	-0.0268751	-0.280428	2.1467	-1	2097	0.0268751
518	cg08976117	-0.0268619	0.014185	2.2077	-1	8425	0.0268619
519	cg23001650	-0.0268375	-0.123041	2.52466	-1	7235	0.0268375
520	cg12705693	0.0268308	0.203941	-2.47542	1	2511	0.0268308
521	cg04434593	-0.0268111	-0.385504	2.26584	-1	1266	0.0268111
522	cg12852800	-0.0267916	0.127076	2.13144	-1	7738	0.0267916
523	cg08548498	-0.0267424	-0.0307067	1.95188	-1	6970	0.0267424
524	cg15677434	-0.0267395	0.114608	2.27619	-1	5543	0.0267395
525	cg18908419	-0.0267326	-0.0544844	1.97785	-1	3031	0.0267326
526	cg09001440	-0.0267247	-0.125938	1.90883	-1	2276	0.0267247
527	cg12421388	-0.0267227	-0.0467455	1.98116	-1	7370	0.0267227
528	cg12662084	-0.026716	0.055254	1.68414	-1	3065	0.026716
529	cg14121185	-0.0266997	-0.0386823	1.9615	-1	3984	0.0266997
530	cg05903736	-0.0266399	0.0268135	2.26177	-1	4811	0.0266399
531	cg08636573	-0.0266133	-0.221744	2.01289	-1	5480	0.0266133
532	cg12080306	-0.0265838	0.103536	2.0938	-1	6205	0.0265838
533	cg08622934	0.026583	-0.0412875	-1.94971	1	1222	0.026583
534	cg02112621	-0.0265693	0.0860123	2.00969	-1	7520	0.0265693
535	cg20558112	-0.0265345	0.0606158	2.11141	-1	9927	0.0265345
536	cg15825059	-0.0265187	-0.155238	1.89658	-1	1711	0.0265187
537	cg10424974	0.0265128	-0.101523	-2.03823	1	1391	0.0265128
538	cg01248445	-0.0264673	0.0333589	2.13232	-1	3329	0.0264673
539	cg03646329	0.0264637	0.294958	-1.78698	1	9576	0.0264637
540	cg12685846	-0.0264533	0.131413	2.23471	-1	9983	0.0264533
541	cg24058132	0.0264422	-0.0288767	-2.32815	1	3118	0.0264422
542	cg03755566	-0.0264243	-0.0095843	1.79655	-1	3297	0.0264243
543	cg27380715	-0.0264213	0.124932	2.22535	-1	4650	0.0264213
544	cg02760293	-0.026417	-0.222008	1.74693	-1	2712	0.026417
545	cg02058108	-0.0264106	0.0908636	1.84413	-1	2710	0.0264106
546	cg16672562	-0.0264026	-0.19276	1.42047	-1	2557	0.0264026
547	cg04677158	-0.0264021	0.038384	2.02993	-1	9257	0.0264021
548	cg07516196	-0.0263731	-0.124334	1.92093	-1	2362	0.0263731
549	cg08362785	0.0263665	0.55246	-2.56646	1	1378	0.0263665
550	cg02203380	-0.0263647	-0.00930226	2.08257	-1	4384	0.0263647
551	cg20239017	-0.0263469	-0.189039	2.16351	-1	3095	0.0263469
552	cg23564243	-0.0263109	-0.0857606	2.36549	-1	7725	0.0263109
553	cg00695391	-0.0263033	-0.212774	2.1418	-1	1820	0.0263033
554	cg01472113	-0.0262922	0.0757598	1.99778	-1	2996	0.0262922
555	cg11826961	-0.026284	-0.0121974	2.24731	-1	1057	0.026284
556	cg11747183	-0.0262691	0.0951319	2.34062	-1	7865	0.0262691
557	cg27646205	0.026268	-0.0188898	-1.98308	1	8042	0.026268
558	cg01955153	-0.0262574	-0.196699	2.58226	-1	3588	0.0262574
559	cg24366557	-0.0262429	0.391495	2.24651	-1	6262	0.0262429
560	cg21068013	0.0262172	-0.0263447	-2.3405	1	3520	0.0262172
561	cg00521239	0.0262067	0.105048	-1.93411	1	3555	0.0262067
562	cg15361750	-0.0262053	-0.0553422	1.82105	-1	8519	0.0262053
563	cg12348202	-0.0261803	0.351111	2.18521	-1	5764	0.0261803
564	cg09856436	-0.0261724	0.0160778	2.25851	-1	3701	0.0261724
565	cg26632875	-0.0261564	-0.0653747	1.9322	-1	5447	0.0261564
566	cg25631489	0.0261365	0.0335479	-2.06685	1	9423	0.0261365
567	cg17995911	0.0260732	0.241896	-1.90983	1	5972	0.0260732
568	cg16744741	-0.0260695	-0.211439	2.21221	-1	445	0.0260695
569	cg02507296	-0.026066	0.0894224	2.51767	-1	9176	0.026066
570	cg01719405	0.0260645	-0.246997	-1.91979	1	420	0.0260645
571	cg19050555	-0.0260512	-0.0993578	1.78918	-1	2190	0.0260512
572	cg00569500	0.0260455	0.406942	-2.03434	1	6198	0.0260455
573	cg10109841	-0.0260319	0.150185	1.95337	-1	8477	0.0260319
574	cg18480675	-0.0260283	-0.295846	1.85945	-1	717	0.0260283
575	cg22143352	-0.0260265	0.0982631	2.17356	-1	4487	0.0260265
576	cg06111286	-0.026015	0.0127534	1.86838	-1	6282	0.026015
577	cg17988326	0.0259957	0.410713	-2.20202	1	3308	0.0259957
578	cg08350509	-0.0259925	-0.162169	1.7483	-1	8253	0.0259925
579	cg12627844	-0.0259873	-0.0815546	2.05549	-1	1712	0.0259873
580	cg23933044	-0.0259839	0.0595998	2.30946	-1	8960	0.0259839
581	cg26819611	-0.0259812	0.0584531	2.55582	-1	4772	0.0259812
582	cg26242531	-0.0259525	0.0137766	2.17074	-1	7065	0.0259525
583	cg12252109	-0.0259232	-0.16894	1.75656	-1	1134	0.0259232
584	cg09852389	-0.0259221	0.0608363	2.06432	-1	5033	0.0259221
585	cg16533315	0.0259067	0.207582	-2.06651	1	9278	0.0259067
586	cg25156198	-0.0259006	-0.11168	2.00471	-1	5151	0.0259006
587	cg02003202	-0.0258865	0.0960886	2.12998	-1	3726	0.0258865
588	cg22916586	-0.0257766	0.0484271	2.14911	-1	2130	0.0257766
589	cg26205859	-0.0257685	0.00821611	1.91341	-1	9632	0.0257685
590	cg01528492	-0.0257521	0.107029	2.01798	-1	7202	0.0257521
591	cg22607339	-0.0257425	0.120814	2.18374	-1	6438	0.0257425
592	cg22452230	-0.0257394	-0.565132	2.03334	-1	1954	0.0257394
593	cg00605777	-0.0257385	0.126139	2.18074	-1	6894	0.0257385
594	cg12816198	-0.0257141	-0.215615	1.8045	-1	2095	0.0257141
595	cg26282887	0.0256954	0.374743	-2.39444	1	6934	0.0256954
596	cg02652891	0.0256611	-0.0613819	-1.93347	1	8435	0.0256611
597	cg04308040	-0.0256358	-0.0849533	2.13665	-1	794	0.0256358
598	cg19582200	-0.0256218	-0.24846	2.08008	-1	4692	0.0256218
599	cg05946118	0.0256206	0.307843	-2.40424	1	4854	0.0256206
600	cg26975524	-0.0255811	-0.142532	1.74738	-1	2301	0.0255811
601	cg17977099	-0.0255552	0.0894829	2.24662	-1	7629	0.0255552
602	cg22366909	0.0255036	0.140038	-2.01147	1	7634	0.0255036
603	cg26340740	-0.0254972	0.0823344	1.92623	-1	9236	0.0254972
604	cg13433363	-0.025466	-0.0253276	2.21262	-1	5815	0.025466
605	cg26721803	0.0254281	0.0779027	-2.13685	1	4658	0.0254281
606	cg14829814	-0.0253914	-0.314502	1.7398	-1	1122	0.0253914
607	cg11059800	-0.0253784	-0.192104	2.13823	-1	2841	0.0253784
608	cg07219494	-0.0253624	-0.233547	1.75245	-1	3973	0.0253624
609	cg17139085	-0.0253599	0.172326	1.72355	-1	8947	0.0253599
610	cg09770579	-0.0253337	0.1782	2.1653	-1	6842	0.0253337
611	cg02991558	0.0253205	-0.0304024	-2.24275	1	4125	0.0253205
612	cg17207590	-0.025305	0.00393638	1.94928	-1	4072	0.025305
613	cg04229650	-0.0252903	-0.117982	2.01085	-1	2976	0.0252903
614	cg26013791	-0.0252656	0.0827417	2.23405	-1	9814	0.0252656
615	cg14746276	-0.0252609	-0.406586	2.39925	-1	7508	0.0252609
616	cg19269473	-0.0252533	0.0175889	2.1486	-1	4025	0.0252533
617	cg08412537	-0.0252328	0.106473	1.91056	-1	4857	0.0252328
618	cg25877009	-0.0251913	0.0436265	2.23877	-1	5867	0.0251913
619	cg04411044	-0.0251864	0.011473	1.9451	-1	691	0.0251864
620	cg25296374	-0.0251657	-0.025475	1.90328	-1	4919	0.0251657
621	cg18825531	-0.0251493	-0.0883273	2.03449	-1	6747	0.0251493
622	cg03316752	-0.0251367	-0.0775071	1.7425	-1	4042	0.0251367
623	cg09793172	-0.0251346	0.110535	2.12489	-1	7339	0.0251346
624	cg09690072	-0.025095	0.108498	2.21521	-1	6547	0.025095
625	cg00340855	0.0250229	0.0580383	-1.94039	1	7915	0.0250229
626	cg24350475	0.0250209	-0.203571	-1.96171	1	679	0.0250209
627	cg07164639	-0.0249846	-0.35398	1.75501	-1	1327	0.0249846
628	cg19381811	-0.0249732	-0.0559799	1.99256	-1	1074	0.0249732
629	cg15847685	-0.0249447	-0.0574987	1.825	-1	1762	0.0249447
630	cg09888283	-0.0249432	0.0666699	2.17915	-1	8353	0.0249432
631	cg06635946	-0.0249303	0.0132795	1.93555	-1	3093	0.0249303
632	cg21500300	-0.0249155	0.0818393	1.90541	-1	1698	0.0249155
633	cg10860819	-0.02491	-0.00436591	2.09727	-1	2944	0.02491
634	cg01636591	-0.0249032	0.0329714	2.24467	-1	6119	0.0249032
635	cg02367921	-0.024884	-0.0262797	1.97608	-1	7622	0.024884
636	cg21301258	-0.0248758	-0.145619	1.8959	-1	3940	0.0248758
637	cg08288811	-0.0248652	0.176628	2.101	-1	2167	0.0248652
638	cg11407210	-0.0248524	0.0421312	2.08648	-1	8265	0.0248524
639	cg13408655	-0.0248474	0.00695049	2.07608	-1	9661	0.0248474
640	cg03340026	-0.0248433	-0.0748487	2.14474	-1	2660	0.0248433
641	cg06268694	-0.0248337	0.490112	2.02811	-1	9354	0.0248337
642	cg09560636	-0.0248172	0.155732	1.87849	-1	6013	0.0248172
643	cg23408558	0.0248017	0.112084	-1.80361	1	3004	0.0248017
644	cg14074626	0.0247848	0.00970877	-1.88141	1	8605	0.0247848
645	cg15034848	-0.0247831	0.115283	1.47151	-1	6965	0.0247831
646	cg14896463	-0.0247784	-0.0378274	2.27407	-1	4705	0.0247784
647	cg20119745	-0.0247439	0.408119	1.90537	-1	4645	0.0247439
648	cg14517133	-0.0247419	-0.294587	1.62271	-1	191	0.0247419
649	cg14064024	-0.0247362	-0.0661471	2.02408	-1	5384	0.0247362
650	cg00825252	-0.024719	-0.0681313	1.88064	-1	6731	0.024719
651	cg18914962	-0.0246962	-0.00791685	2.03296	-1	5380	0.0246962
652	cg25136988	-0.0246958	-0.130496	1.92832	-1	4081	0.0246958
653	cg20188739	0.0246903	-0.174982	-1.89341	1	434	0.0246903
654	cg19230755	-0.0246893	0.335633	1.96888	-1	4138	0.0246893
655	cg14950321	0.0246508	-0.238606	-1.9942	1	2669	0.0246508
656	cg07807026	-0.024625	0.156588	2.20795	-1	5266	0.024625
657	cg14012925	-0.0246043	-0.00818636	2.04411	-1	4328	0.0246043
658	cg12800012	-0.0246022	-0.154411	2.00712	-1	9759	0.0246022
659	cg05451210	-0.0245851	-0.0709598	2.06021	-1	7932	0.0245851
660	cg18044113	0.0245736	0.23759	-2.0701	1	6057	0.0245736
661	cg06647068	-0.0245716	-0.119945	1.85412	-1	1108	0.0245716
662	cg22379668	-0.0245495	0.0933221	2.20699	-1	5094	0.0245495
663	cg17132148	-0.0245484	0.114923	1.91277	-1	5432	0.0245484
664	cg04477962	-0.0245444	-0.306026	1.7188	-1	1997	0.0245444
665	cg22136098	-0.0245359	-0.0295694	2.11195	-1	2341	0.0245359
666	cg16677191	-0.0245358	-0.00547113	2.03942	-1	3922	0.0245358
667	cg23378941	-0.0245332	-0.0568708	1.71766	-1	1957	0.0245332
668	cg02110858	-0.024515	-0.42919	1.64883	-1	970	0.024515
669	cg02627216	-0.0245018	-0.133895	2.33878	-1	2565	0.0245018
670	cg07091481	-0.0244948	-0.216264	2.02572	-1	2814	0.0244948
671	cg24441922	0.0244918	0.245031	-1.79846	1	3147	0.0244918
672	cg00695799	-0.024476	-0.262087	2.36121	-1	4279	0.024476
673	cg06150430	-0.0244635	0.106252	1.71707	-1	7063	0.0244635
674	cg26161820	-0.0244328	-0.0433736	1.96695	-1	8192	0.0244328
675	cg27130665	0.0244274	-0.14735	-1.80359	1	6529	0.0244274
676	cg03358636	-0.0243967	-0.108075	1.6845	-1	3386	0.0243967
677	cg03903296	0.0243936	0.499339	-2.32059	1	3269	0.0243936
678	cg14674856	-0.0243554	0.138876	2.03847	-1	7499	0.0243554
679	cg03930964	-0.0243508	-0.261174	2.20644	-1	8861	0.0243508
680	cg11119313	-0.0243463	-0.0402514	1.88586	-1	3793	0.0243463
681	cg27019030	-0.0243319	0.0361738	1.89534	-1	9001	0.0243319
682	cg26250585	-0.0243224	0.0726548	1.81165	-1	5540	0.0243224
683	cg07343703	-0.0243189	-0.0291601	1.60662	-1	7064	0.0243189
684	cg14355374	0.0243032	0.0429607	-1.94595	1	8665	0.0243032
685	cg13420364	-0.0242999	-0.0357765	2.08877	-1	5689	0.0242999
686	cg06817772	-0.0242782	0.0199171	1.76317	-1	999	0.0242782
687	cg04242728	-0.0242609	-0.0262085	2.20921	-1	4547	0.0242609
688	cg01290153	0.0242561	0.101846	-1.82031	1	7562	0.0242561
689	cg27536559	-0.0242476	-0.0594453	2.09659	-1	5278	0.0242476
690	cg13725599	-0.024246	-0.0875146	1.61579	-1	5055	0.024246
691	cg17329534	-0.0242409	-0.131332	2.25763	-1	1890	0.0242409
692	cg04431935	-0.0242225	0.104982	1.80607	-1	837	0.0242225
693	cg22668740	-0.024218	-0.0558014	2.26879	-1	6140	0.024218
694	cg07960624	-0.0242164	-0.0771977	1.78246	-1	9801	0.0242164
695	cg21715751	-0.0241892	-0.0155407	1.90063	-1	4331	0.0241892
696	cg05395210	-0.0241872	-0.13133	2.11026	-1	4641	0.0241872
697	cg16101346	-0.0241866	0.0801462	1.77743	-1	9545	0.0241866
698	cg17555806	-0.024183	0.0194465	1.75801	-1	6368	0.024183
699	cg15059804	-0.0241814	0.0408627	1.64864	-1	6246	0.0241814
700	cg21120609	0.0241763	0.226063	-1.88153	1	6382	0.0241763
701	cg25502399	-0.0241703	-0.0265357	1.82026	-1	5622	0.0241703
702	cg02061130	-0.0241541	-0.0937762	1.97635	-1	3860	0.0241541
703	cg11029642	-0.0241531	-0.110224	1.95123	-1	4830	0.0241531
704	cg12595013	-0.0241375	0.318292	2.00129	-1	8682	0.0241375
705	cg23077820	-0.0241354	0.541121	1.92561	-1	2686	0.0241354
706	cg17430979	-0.024083	-0.254934	1.71451	-1	1465	0.024083
707	cg13762464	-0.0240754	0.090327	1.85629	-1	6522	0.0240754
708	cg03176996	-0.0240594	-0.0805621	1.87082	-1	2174	0.0240594
709	cg16864063	-0.0240532	-0.0445134	2.1557	-1	5602	0.0240532
710	cg26529044	-0.0240343	0.0181451	1.90397	-1	8380	0.0240343
711	cg02954903	-0.0240334	-0.088944	1.77969	-1	1896	0.0240334
712	cg12801030	0.0240072	0.181325	-1.84314	1	4353	0.0240072
713	cg04419883	-0.0239797	0.138944	1.9728	-1	6230	0.0239797
714	cg12082089	-0.0239759	0.187326	1.92903	-1	8705	0.0239759
715	cg24367957	0.0239646	-0.125404	-1.51218	1	9500	0.0239646
716	cg04033732	-0.0239587	-0.104705	2.22061	-1	4661	0.0239587
717	cg09244244	-0.0239161	-0.0036046	2.10064	-1	7656	0.0239161
718	cg23459363	-0.0239084	0.0701512	2.08817	-1	1643	0.0239084
719	cg01836137	-0.0239025	-0.128954	2.16151	-1	5058	0.0239025
720	cg16096717	-0.0238897	0.0407706	1.89967	-1	5240	0.0238897
721	cg01561629	-0.023871	-0.255592	1.50847	-1	2550	0.023871
722	cg04089332	0.0238537	0.0294029	-2.0687	1	3870	0.0238537
723	cg09248276	-0.0238483	-0.011318	1.90767	-1	5426	0.0238483
724	cg04324917	0.0238421	0.455602	-1.92811	1	1383	0.0238421
725	cg05098551	-0.0238209	0.0356317	1.86518	-1	6559	0.0238209
726	cg23732483	-0.0238084	-0.130292	1.91116	-1	3470	0.0238084
727	cg03340878	-0.023797	0.0467887	1.59767	-1	7980	0.023797
728	cg00346898	-0.0237625	-0.00377053	2.09027	-1	5435	0.0237625
729	cg22816294	0.0237284	-0.0500489	-1.68544	1	1415	0.0237284
730	cg07510230	0.0237257	-0.16251	-2.11543	1	2671	0.0237257
731	cg07195224	-0.0236601	0.0385327	1.963	-1	2683	0.0236601
732	cg16201146	0.0236531	-0.165879	-1.83453	1	4988	0.0236531
733	cg19730691	-0.0236424	0.161783	2.02379	-1	6953	0.0236424
734	cg24065451	-0.0236363	-0.156821	1.91142	-1	2290	0.0236363
735	cg15562220	-0.0236258	0.328785	2.1306	-1	5122	0.0236258
736	cg18310639	0.0236218	-0.127394	-2.12968	1	1628	0.0236218
737	cg02107844	-0.0236049	0.091751	1.90398	-1	6381	0.0236049
738	cg26535925	-0.023596	-0.0854933	2.33406	-1	9396	0.023596
739	cg07654982	0.0235617	0.16894	-1.92382	1	8139	0.0235617
740	cg00583733	-0.0235593	-0.00692054	2.12961	-1	2266	0.0235593
741	cg00014561	-0.0235324	0.027873	1.86384	-1	896	0.0235324
742	cg20591472	-0.0235306	0.615723	1.8919	-1	1883	0.0235306
743	cg27296341	-0.0234988	-0.056507	1.66665	-1	1999	0.0234988
744	cg01478482	-0.0234839	-0.137655	1.55317	-1	2349	0.0234839
745	cg19641804	-0.0234789	0.236453	1.92768	-1	9459	0.0234789
746	cg10973762	-0.0234379	-0.0696555	1.82263	-1	8927	0.0234379
747	cg24239961	-0.0233877	-0.214879	1.78072	-1	2717	0.0233877
748	cg06106428	-0.0233868	-0.0536445	1.72725	-1	2986	0.0233868
749	cg22954171	-0.0233815	0.0920565	2.03513	-1	4664	0.0233815
750	cg09336589	0.0233646	0.227177	-1.77713	1	8910	0.0233646
751	cg25147026	-0.023357	-0.128894	1.70152	-1	2891	0.023357
752	cg00657460	-0.0233155	0.047308	1.95058	-1	1555	0.0233155
753	cg11095383	-0.0233081	0.384946	1.72853	-1	4766	0.0233081
754	cg11448807	-0.0232824	0.0463035	1.8526	-1	8560	0.0232824
755	cg25818109	0.0232791	-0.239875	-1.65589	1	1873	0.0232791
756	cg04724477	-0.0232729	0.140197	1.93185	-1	2136	0.0232729
757	cg06460691	-0.023271	-0.176842	2.14143	-1	1877	0.023271
758	cg23639565	0.0232655	0.0979406	-1.96374	1	3387	0.0232655
759	cg21104449	0.0232631	0.44826	-2.1275	1	2148	0.0232631
760	cg26954101	-0.023223	0.106394	2.10484	-1	8402	0.023223
761	cg27389290	-0.023211	-0.0097636	1.75004	-1	3348	0.023211
762	cg00786084	0.0232109	0.412183	-1.88964	1	8472	0.0232109
763	cg24681499	0.0231868	0.423358	-2.1933	1	1697	0.0231868
764	cg10381440	-0.023176	0.057089	1.80073	-1	690	0.023176
765	cg27517345	-0.0231723	0.0350448	1.95991	-1	5721	0.0231723
766	cg02097429	0.0231687	-0.00904639	-1.79328	1	3256	0.0231687
767	cg08059678	0.0231656	0.292227	-2.08059	1	6460	0.0231656
768	cg00931181	-0.0231595	-0.0487878	1.84046	-1	5538	0.0231595
769	cg00259097	0.023147	0.4686	-2.01876	1	3231	0.023147
770	cg01771416	-0.023147	0.0152848	1.82319	-1	3763	0.023147
771	cg13841979	0.0231375	-0.0595275	-1.71714	1	5988	0.0231375
772	cg26530942	0.0231125	-0.137208	-1.80152	1	5427	0.0231125
773	cg06399164	-0.023094	-0.0757895	2.1053	-1	3663	0.023094
774	cg22158648	-0.0230707	0.01215	1.7032	-1	3669	0.0230707
775	cg05316627	-0.0230693	-0.324333	1.69281	-1	412	0.0230693
776	cg05765647	-0.0230609	0.0756608	1.74605	-1	2563	0.0230609
777	cg04228468	-0.0230458	0.415535	2.07997	-1	9962	0.0230458
778	cg06961147	-0.0230275	-0.0955466	1.69556	-1	5433	0.0230275
779	cg21578207	-0.0230118	-0.0120139	1.84615	-1	9505	0.0230118
780	cg14042143	-0.02301	-0.378627	1.68725	-1	470	0.02301
781	cg15633035	-0.0230082	-0.123356	1.7031	-1	7070	0.0230082
782	cg04924028	-0.0230076	-0.0721287	1.68892	-1	931	0.0230076
783	cg14956327	-0.0229934	-0.232175	1.78824	-1	1226	0.0229934
784	cg19776793	0.0229753	0.371538	-1.86944	1	4493	0.0229753
785	cg25350872	0.0229667	0.384297	-2.36166	1	5669	0.0229667
786	cg11051139	-0.0229598	0.000452227	1.81806	-1	6204	0.0229598
787	cg03193328	-0.0229567	0.0512715	2.02547	-1	8795	0.0229567
788	cg18772838	-0.0228419	-0.116602	1.7975	-1	1046	0.0228419
789	cg05251190	-0.0228077	0.206331	1.96733	-1	6149	0.0228077
790	cg13859639	-0.0227795	0.0185338	2.04068	-1	2432	0.0227795
791	cg19590421	0.0227691	-0.0320995	-1.57998	1	244	0.0227691
792	cg20457147	-0.0227676	0.0671437	1.91022	-1	5259	0.0227676
793	cg18735473	0.0227661	-0.0021481	-1.71778	1	9007	0.0227661
794	cg01517832	-0.0227599	0.141388	1.86261	-1	6353	0.0227599
795	cg14289461	-0.0227476	0.0611746	1.84554	-1	4517	0.0227476
796	cg19614321	-0.0227295	0.131218	2.01811	-1	8322	0.0227295
797	cg12408494	-0.0227166	-0.093667	1.80081	-1	729	0.0227166
798	cg13758054	-0.0227147	0.053824	2.05771	-1	6814	0.0227147
799	cg25235205	0.0226991	0.404035	-1.87289	1	4831	0.0226991
800	cg02361903	-0.0226886	-0.1223	1.89447	-1	1050	0.0226886
801	cg16919569	-0.0226729	0.351213	1.88753	-1	3381	0.0226729
802	cg03124318	0.0226502	0.0188137	-1.5232	1	9238	0.0226502
803	cg02639359	0.0226384	-0.140856	-1.97125	1	2999	0.0226384
804	cg15102821	0.0226241	-0.0630723	-1.8611	1	6172	0.0226241
805	cg21355828	-0.0225919	0.253593	1.78214	-1	6829	0.0225919
806	cg03622371	-0.0225718	-0.0302799	1.97749	-1	8933	0.0225718
807	cg00912580	0.0225642	0.559704	-1.94767	1	4124	0.0225642
808	cg03216846	-0.0225369	0.234602	1.79974	-1	8864	0.0225369
809	cg17953764	-0.0225158	0.526218	1.84374	-1	9146	0.0225158
810	cg23808213	-0.0224734	-0.160651	1.61526	-1	383	0.0224734
811	cg09796602	-0.0224721	0.0285997	1.64527	-1	7727	0.0224721
812	cg15959363	-0.0224675	-0.020944	1.52683	-1	5428	0.0224675
813	cg08162476	0.0224609	0.297171	-1.92755	1	6223	0.0224609
814	cg00607755	-0.0224342	0.0184011	1.80477	-1	6027	0.0224342
815	cg14472366	-0.0224279	0.415718	1.77935	-1	5396	0.0224279
816	cg03992114	-0.0224058	-0.151914	1.98117	-1	5841	0.0224058
817	cg20699549	-0.0223977	-0.0916896	1.68678	-1	1891	0.0223977
818	cg12413346	-0.0223763	0.011268	1.69516	-1	5389	0.0223763
819	cg14094027	-0.0223602	0.174718	1.73234	-1	7719	0.0223602
820	cg19389884	-0.0223354	0.493023	1.79086	-1	2856	0.0223354
821	cg14358088	-0.0223203	-0.080849	1.6304	-1	5892	0.0223203
822	cg15022400	-0.0223198	-0.140208	2.05136	-1	4995	0.0223198
823	cg27203184	-0.0223118	0.0748286	1.79957	-1	4427	0.0223118
824	cg27146050	-0.02229	-0.0497004	1.85	-1	1503	0.02229
825	cg23378546	0.0222687	0.0248703	-1.56604	1	2378	0.0222687
826	cg17280514	0.0222579	0.126005	-1.86963	1	4435	0.0222579
827	cg12877723	-0.0222439	0.396506	1.75614	-1	3573	0.0222439
828	cg09552402	-0.0222346	-0.19384	1.9412	-1	761	0.0222346
829	cg05347965	0.022229	0.544144	-2.03351	1	967	0.022229
830	cg06419846	0.0222206	0.607045	-2.43012	1	332	0.0222206
831	cg03873281	-0.0222081	-0.321174	1.42709	-1	845	0.0222081
832	cg20015689	0.0222001	-0.0464714	-1.48648	1	7794	0.0222001
833	cg17952719	-0.0221965	0.0349118	1.75653	-1	3833	0.0221965
834	cg03205010	-0.0221956	0.0456349	2.06602	-1	9149	0.0221956
835	cg24218620	-0.0221742	0.17022	1.71562	-1	8460	0.0221742
836	cg02331649	-0.0221737	0.0906941	1.79275	-1	5165	0.0221737
837	cg24139093	-0.0221718	0.376382	1.96546	-1	2855	0.0221718
838	cg00519069	0.0221635	-0.0640919	-1.75612	1	5769	0.0221635
839	cg17483411	-0.0221632	0.0982641	2.09867	-1	1297	0.0221632
840	cg14389669	-0.0221382	-0.453013	1.74305	-1	2179	0.0221382
841	cg17101296	-0.0221362	0.403003	1.9558	-1	5771	0.0221362
842	cg05512099	-0.0221103	-0.242493	1.78136	-1	7788	0.0221103
843	cg10185424	-0.0220953	-0.0645349	1.36795	-1	4334	0.0220953
844	cg19673155	-0.0220919	-0.139553	2.1873	-1	6700	0.0220919
845	cg10804656	-0.0220843	0.630867	1.88908	-1	1703	0.0220843
846	cg00733683	-0.0220789	-0.295587	1.88932	-1	2844	0.0220789
847	cg23327334	-0.022078	-0.0779279	2.19965	-1	4515	0.022078
848	cg06197616	0.0220333	-0.0811002	-1.75092	1	6039	0.0220333
849	cg15474579	-0.0220267	-0.00757162	1.76592	-1	485	0.0220267
850	cg01237333	-0.0220186	0.254151	2.01891	-1	4790	0.0220186
851	cg19414980	-0.0219846	0.203413	1.43003	-1	9002	0.0219846
852	cg26731131	-0.0219764	0.15465	1.9568	-1	4217	0.0219764
853	cg27332104	-0.0219643	-0.134795	1.7547	-1	1077	0.0219643
854	cg18052274	-0.0219562	0.141142	1.75099	-1	7703	0.0219562
855	cg25725418	-0.0219505	0.121906	1.77192	-1	9372	0.0219505
856	cg05265596	0.0219371	-0.0551615	-1.64411	1	7434	0.0219371
857	cg19482540	0.0219304	-0.183456	-1.52614	1	5589	0.0219304
858	cg24781737	-0.0219287	0.00467437	1.79622	-1	3180	0.0219287
859	cg09845000	-0.021925	0.0841317	1.78879	-1	2789	0.021925
860	cg14069287	-0.0219173	-0.22592	1.62586	-1	316	0.0219173
861	cg09912793	-0.0219173	0.0705809	1.62845	-1	6156	0.0219173
862	cg07411111	-0.0219137	0.149844	1.88354	-1	5241	0.0219137
863	cg03584351	-0.021913	-0.347849	1.62859	-1	228	0.021913
864	cg22128645	0.0218952	0.092133	-1.56983	1	4520	0.0218952
865	cg08915824	-0.0218646	0.110074	1.55989	-1	6157	0.0218646
866	cg12596182	-0.0218265	0.00951997	1.74466	-1	6344	0.0218265
867	cg11835355	-0.021819	0.0611519	1.7097	-1	2667	0.021819
868	cg08458637	0.0218048	0.199895	-1.69646	1	8190	0.0218048
869	cg21917976	-0.0217939	-0.113851	1.68442	-1	5500	0.0217939
870	cg27573991	-0.0217872	-0.059025	1.08035	-1	7358	0.0217872
871	cg03691549	-0.0217622	-0.061923	2.06994	-1	6588	0.0217622
872	cg25711003	-0.0217558	-0.157826	1.47289	-1	633	0.0217558
873	cg01185921	-0.0217531	-0.146603	1.90969	-1	1330	0.0217531
874	cg06364044	-0.0217449	-0.134379	1.47156	-1	6887	0.0217449
875	cg12250581	-0.021732	-0.224899	1.50977	-1	3313	0.021732
876	cg06797069	0.0217314	0.303209	-1.91428	1	2452	0.0217314
877	cg00625963	0.0217284	0.452591	-1.74268	1	2755	0.0217284
878	cg02114954	0.0217261	-0.133942	-1.82124	1	3110	0.0217261
879	cg01264729	-0.0217203	-0.0624408	1.67611	-1	753	0.0217203
880	cg24318728	-0.0217152	0.0974423	1.73229	-1	3722	0.0217152
881	cg05554966	-0.0217076	0.0888022	2.10651	-1	782	0.0217076
882	cg15393702	-0.021704	-0.301293	1.62772	-1	516	0.021704
883	cg20133890	-0.0216927	-0.341692	1.7864	-1	1412	0.0216927
884	cg05733135	-0.0216891	0.231354	1.8524	-1	8662	0.0216891
885	cg21563471	0.0216889	-0.27356	-1.88667	1	929	0.0216889
886	cg24880056	-0.0216849	0.320581	1.75808	-1	9492	0.0216849
887	cg26427777	0.0216824	0.412916	-1.78954	1	9205	0.0216824
888	cg13501527	0.0216736	-0.140196	-1.90719	1	796	0.0216736
889	cg06370069	0.0216705	-0.0813335	-1.77373	1	7336	0.0216705
890	cg00707741	-0.0216672	0.320091	1.89201	-1	5313	0.0216672
891	cg08916374	0.0216668	0.0804222	-1.74901	1	1647	0.0216668
892	cg09178384	-0.0216522	0.122954	1.64378	-1	9472	0.0216522
893	cg05339415	0.0216474	-0.072629	-1.8907	1	8041	0.0216474
894	cg07130150	-0.0216247	-0.145357	1.68302	-1	4681	0.0216247
895	cg24461171	-0.0216127	-0.0638525	2.13177	-1	7255	0.0216127
896	cg16180082	0.0216109	-0.0516689	-1.72337	1	1216	0.0216109
897	cg01899253	-0.021564	0.0419321	1.67861	-1	4082	0.021564
898	cg19495650	-0.0215431	-0.148531	1.63026	-1	1831	0.0215431
899	cg18394567	-0.0215324	0.198318	1.76619	-1	7040	0.0215324
900	cg19857114	0.0215145	0.214821	-1.65085	1	7922	0.0215145
901	cg01741836	-0.0215093	-0.0445007	1.47407	-1	5734	0.0215093
902	cg01359962	-0.0215071	-0.0328551	1.50312	-1	9068	0.0215071
903	cg23762517	-0.021486	-0.0203782	1.24912	-1	1577	0.021486
904	cg02727079	-0.0214837	-0.0651846	1.53159	-1	1856	0.0214837
905	cg09337121	-0.0214608	0.0534591	1.85353	-1	8061	0.0214608
906	cg01106572	-0.0214564	-0.245326	1.85565	-1	996	0.0214564
907	cg25115537	0.0214421	0.39109	-1.93495	1	5418	0.0214421
908	cg25865120	0.021436	0.0410511	-1.72845	1	2618	0.021436
909	cg25800166	-0.0214192	0.0542882	1.6439	-1	3611	0.0214192
910	cg25123866	0.0214067	0.0559287	-1.72511	1	6102	0.0214067
911	cg17457912	-0.0214013	-0.258675	2.02587	-1	280	0.0214013
912	cg01538305	-0.0213778	-0.463374	1.92208	-1	652	0.0213778
913	cg12962542	-0.0213683	-0.138749	1.56363	-1	2171	0.0213683
914	cg09696560	-0.0213484	-0.209289	1.47221	-1	797	0.0213484
915	cg13700939	-0.0213474	-0.412802	2.11343	-1	4255	0.0213474
916	cg13719901	-0.0212403	-0.254595	1.48496	-1	2471	0.0212403
917	cg20072528	-0.0212342	-0.16364	1.63703	-1	8062	0.0212342
918	cg22160349	0.0212303	-0.123364	-1.56719	1	6902	0.0212303
919	cg26170244	-0.0212075	-0.211664	1.90227	-1	5698	0.0212075
920	cg26090940	-0.0211889	-0.0348968	1.82966	-1	4990	0.0211889
921	cg02699829	-0.0211839	-0.208934	1.81782	-1	6248	0.0211839
922	cg16840547	-0.0211799	-0.0631981	1.62482	-1	7558	0.0211799
923	cg13370427	0.0211641	-0.0982206	-1.85233	1	2699	0.0211641
924	cg03989567	-0.0211423	-0.0136804	1.52439	-1	3357	0.0211423
925	cg05404236	-0.0211412	0.561326	1.38867	-1	3419	0.0211412
926	cg26954174	-0.0211371	-0.162167	1.77878	-1	3272	0.0211371
927	cg07489048	-0.0211298	0.397422	1.69228	-1	7873	0.0211298
928	cg26672202	0.0211201	0.127087	-1.53097	1	2748	0.0211201
929	cg06729532	-0.0211198	-0.151492	1.42019	-1	4123	0.0211198
930	cg19708554	-0.0211191	-0.00926722	1.65766	-1	2050	0.0211191
931	cg12813441	-0.0210901	0.0395443	1.41842	-1	9051	0.0210901
932	cg27142680	-0.0210825	-0.0878684	1.5936	-1	6398	0.0210825
933	cg12880685	-0.0210661	0.221431	1.85312	-1	6035	0.0210661
934	cg24301620	-0.0210647	0.153148	1.83587	-1	8079	0.0210647
935	cg07739851	-0.0210556	0.0963551	1.97457	-1	5646	0.0210556
936	cg10101634	-0.0210452	0.0682239	1.75484	-1	4822	0.0210452
937	cg08370546	-0.02103	-0.303903	1.66585	-1	903	0.02103
938	cg01010839	-0.0210192	-0.00348042	1.43303	-1	9834	0.0210192
939	cg05511755	-0.0209958	-0.096875	1.51053	-1	6949	0.0209958
940	cg26996569	0.0209923	-0.0992278	-1.42487	1	3710	0.0209923
941	cg01059609	-0.0209723	-0.0758546	2.02579	-1	8297	0.0209723
942	cg15084269	0.0209716	0.0974554	-1.58424	1	2530	0.0209716
943	cg02141084	-0.0209708	0.172743	1.79813	-1	9523	0.0209708
944	cg24639902	-0.0209581	-0.0635275	1.83323	-1	2186	0.0209581
945	cg13911707	-0.0209335	0.130983	1.53236	-1	4524	0.0209335
946	cg02258201	-0.020918	-0.294932	1.63686	-1	1454	0.020918
947	cg16008979	-0.0209023	0.0426321	1.89926	-1	7043	0.0209023
948	cg01076459	-0.0208882	-0.105235	1.85129	-1	7585	0.0208882
949	cg20860806	-0.0208802	-0.0810524	1.29369	-1	6755	0.0208802
950	cg21210409	-0.0208799	0.00376413	1.76946	-1	8718	0.0208799
951	cg15504461	-0.0208702	0.530789	1.62873	-1	6051	0.0208702
952	cg25143652	0.0208482	-0.059737	-1.92023	1	3306	0.0208482
953	cg07397616	0.0208453	0.0492845	-1.75148	1	1105	0.0208453
954	cg23449696	-0.0208383	0.48675	1.7873	-1	4610	0.0208383
955	cg23146565	-0.020832	0.141103	1.71633	-1	4588	0.020832
956	cg24598495	-0.0208278	-0.0196813	1.71535	-1	4989	0.0208278
957	cg09796170	-0.0207913	0.0142051	1.50741	-1	2548	0.0207913
958	cg15030415	-0.0207849	0.030924	1.82891	-1	4350	0.0207849
959	cg00484122	-0.0207791	-0.0953937	1.98014	-1	5220	0.0207791
960	cg03705912	-0.0207676	0.472122	1.85742	-1	8639	0.0207676
961	cg18241877	-0.0207501	0.0465328	1.8838	-1	6553	0.0207501
962	cg05962092	-0.0207485	0.488543	1.56072	-1	5286	0.0207485
963	cg16989544	0.020735	-0.273698	-1.68399	1	2269	0.020735
964	cg01538166	-0.0207231	-0.208845	1.93817	-1	1471	0.0207231
965	cg09932730	-0.0207176	-0.271515	1.67609	-1	4406	0.0207176
966	cg10320659	-0.0207105	0.248722	1.87499	-1	2903	0.0207105
967	cg11731671	-0.0207105	-0.140261	1.32315	-1	6945	0.0207105
968	cg12151150	-0.0207077	-0.0869143	1.63232	-1	3791	0.0207077
969	cg14532541	-0.0207058	-0.0193288	1.93171	-1	4612	0.0207058
970	cg09232937	-0.0206765	0.577199	1.70959	-1	3740	0.0206765
971	cg00764612	-0.0206642	0.472749	1.80841	-1	8131	0.0206642
972	cg02311364	-0.0206553	0.0590156	1.76122	-1	1453	0.0206553
973	cg23418219	-0.0206525	-0.00576715	1.81117	-1	587	0.0206525
974	cg24769348	-0.0206474	-0.0950877	1.57764	-1	5392	0.0206474
975	cg10994870	0.0206347	0.34934	-1.86364	1	4590	0.0206347
976	cg02729030	-0.0206224	-0.209875	1.61652	-1	146	0.0206224
977	cg16280667	0.0206132	0.203221	-1.67769	1	9286	0.0206132
978	cg22065526	-0.0205961	0.0812884	1.62315	-1	1917	0.0205961
979	cg08398371	0.0205934	0.0259358	-1.81852	1	5255	0.0205934
980	cg13483727	-0.0205924	-0.0634885	1.53119	-1	2286	0.0205924
981	cg16705627	-0.0205905	0.288661	1.66486	-1	2589	0.0205905
982	cg18414579	-0.0205803	-0.0269897	1.60187	-1	5906	0.0205803
983	cg00227665	0.0205706	0.367284	-1.6576	1	4074	0.0205706
984	cg01567771	0.0205548	-0.130341	-1.45626	1	1516	0.0205548
985	cg16512661	-0.0205455	0.406028	1.90015	-1	2591	0.0205455
986	cg15179515	-0.0205388	-0.000434794	1.46336	-1	8761	0.0205388
987	cg14377791	0.020537	0.0277809	-1.54302	1	2252	0.020537
988	cg02787615	0.0205008	-0.00680242	-1.71905	1	8188	0.0205008
989	cg13974192	-0.0204874	0.455211	1.62891	-1	8879	0.0204874
990	cg01674585	0.0204808	0.0443358	-1.54987	1	4918	0.0204808
991	cg03588970	-0.0204659	0.147722	2.00715	-1	3727	0.0204659
992	cg18084609	-0.0204641	0.455216	1.43288	-1	3236	0.0204641
993	cg26025224	-0.0204529	-0.0973888	1.65393	-1	3979	0.0204529
994	cg19267254	-0.0204523	-0.0783309	1.68405	-1	1457	0.0204523
995	cg12149299	-0.0204441	-0.0936704	1.84575	-1	877	0.0204441
996	cg01790530	-0.0204434	0.0709439	2.00509	-1	8099	0.0204434
997	cg10163998	0.0204354	0.378506	-1.58951	1	2231	0.0204354
998	cg14608275	-0.0204165	-0.096954	1.58699	-1	1901	0.0204165
999	cg10202113	0.0204163	0.154245	-1.47728	1	2708	0.0204163
1000	cg25129541	-0.0204155	-0.491741	1.80705	-1	1809	0.0204155
1001	cg13405631	-0.0204113	-0.0345315	1.9025	-1	8279	0.0204113
1002	cg16717713	-0.0204047	0.255693	1.70762	-1	2083	0.0204047
1003	cg21700772	0.0204015	-0.178463	-1.52905	1	5539	0.0204015
1004	cg02710860	-0.0203714	0.0235305	1.4901	-1	2826	0.0203714
1005	cg02713162	-0.020369	-0.171461	1.50443	-1	2923	0.020369
1006	cg04019522	-0.0203603	0.0473982	1.60948	-1	6271	0.0203603
1007	cg24633978	-0.0203597	0.356648	1.66476	-1	5581	0.0203597
1008	cg05371578	-0.0203545	0.56733	1.68048	-1	2906	0.0203545
1009	cg24136318	0.0203482	0.0219473	-1.77169	1	8413	0.0203482
1010	cg03092271	0.020338	-0.145349	-1.38577	1	9394	0.020338
1011	cg21586223	-0.0203357	-0.182372	1.84034	-1	8081	0.0203357
1012	cg18395632	-0.0203298	0.0310387	1.4097	-1	7223	0.0203298
1013	cg12856392	0.0203113	0.0422808	-1.26295	1	6919	0.0203113
1014	cg23186333	0.020282	-0.261108	-1.36482	1	149	0.020282
1015	cg15014975	0.0202508	0.491053	-1.81769	1	1585	0.0202508
1016	cg06060874	-0.0202475	-0.12629	1.36209	-1	320	0.0202475
1017	cg06430061	-0.020239	-0.0981	1.57209	-1	5885	0.020239
1018	cg04638150	-0.0202328	-0.149579	1.46455	-1	7642	0.0202328
1019	cg13657200	0.0202298	-0.180766	-1.78608	1	3101	0.0202298
1020	cg15756114	-0.0202257	0.0269157	1.66338	-1	2445	0.0202257
1021	cg22455082	0.0202233	0.069888	-1.67334	1	6494	0.0202233
1022	cg04658841	0.0202042	0.503134	-1.89805	1	1553	0.0202042
1023	cg19478698	-0.0201742	-0.0936917	1.45585	-1	8434	0.0201742
1024	cg17017284	-0.0201568	0.0337946	1.62134	-1	3364	0.0201568
1025	cg03598938	-0.0201539	0.151066	1.5782	-1	7684	0.0201539
1026	cg14836555	-0.0201394	-0.0483745	1.83798	-1	2492	0.0201394
1027	cg08655800	-0.0201358	-0.269216	1.46952	-1	3741	0.0201358
1028	cg09982224	-0.0201292	0.0589804	1.84289	-1	5856	0.0201292
1029	cg13216022	-0.0201203	0.0274256	1.61139	-1	2292	0.0201203
1030	cg11961845	-0.0201054	-0.170675	1.87042	-1	4898	0.0201054
1031	cg15297650	-0.0201043	-0.192907	1.8451	-1	507	0.0201043
1032	cg11386711	-0.0201013	-0.0161734	1.66312	-1	2715	0.0201013
1033	cg14730524	-0.0200958	-0.173824	1.84862	-1	906	0.0200958
1034	cg22546151	-0.0200954	-0.0388329	1.60964	-1	5904	0.0200954
1035	cg08288886	0.0200936	0.290713	-1.60546	1	6739	0.0200936
1036	cg15060599	-0.02007	0.364364	1.62302	-1	3113	0.02007
1037	cg15265102	0.0200636	-0.0272237	-1.48625	1	7938	0.0200636
1038	cg00154846	0.0200633	0.0873768	-1.77827	1	5627	0.0200633
1039	cg06769994	0.0200382	-0.238277	-1.52003	1	2321	0.0200382
1040	cg13372635	0.0200378	0.00821928	-1.68332	1	5523	0.0200378
1041	cg22892904	-0.0200377	-0.0516422	1.6303	-1	2750	0.0200377
1042	cg16179521	-0.0200345	-0.18571	1.63671	-1	5288	0.0200345
1043	cg00956971	-0.0200205	0.00559621	1.84424	-1	4218	0.0200205
1044	cg14001664	-0.0200195	0.378092	1.66562	-1	6565	0.0200195
1045	cg21249091	-0.0200186	0.022587	1.49505	-1	2182	0.0200186
1046	cg17861230	-0.0200054	0.512394	1.71598	-1	1692	0.0200054
1047	cg02352240	-0.02	0.368087	1.9155	-1	4704	0.02
1048	cg18597421	-0.019997	0.104135	1.75886	-1	9777	0.019997
1049	cg08190844	-0.0199908	-0.100503	1.51892	-1	1003	0.0199908
1050	cg11120551	-0.0199891	-0.259325	1.55995	-1	2326	0.0199891
1051	cg00441709	-0.0199862	-0.0572935	1.46177	-1	2955	0.0199862
1052	cg03359540	-0.0199829	-0.193554	1.48402	-1	161	0.0199829
1053	cg00308665	-0.0199785	-0.169654	1.4669	-1	1815	0.0199785
1054	cg27014438	-0.0199754	-0.291266	1.20393	-1	508	0.0199754
1055	cg11934419	-0.0199726	-0.10393	1.73111	-1	3532	0.0199726
1056	cg13826452	-0.0199722	0.557541	1.63422	-1	7835	0.0199722
1057	cg15090440	-0.0199565	-0.20543	1.62842	-1	9680	0.0199565
1058	cg00076653	-0.0199537	0.109222	1.72491	-1	4413	0.0199537
1059	cg20468415	-0.0199493	-0.153006	1.30365	-1	3737	0.0199493
1060	cg07809027	-0.0199438	-0.0614868	1.42981	-1	1667	0.0199438
1061	cg13807549	-0.0199436	-0.213349	1.83316	-1	294	0.0199436
1062	cg27430293	-0.0199318	-0.226792	1.5297	-1	1284	0.0199318
1063	cg18635670	0.0199283	0.0233684	-1.54882	1	1085	0.0199283
1064	cg05442602	-0.0199273	0.00578364	1.49283	-1	9928	0.0199273
1065	cg11347165	-0.0199244	-0.0234122	1.68161	-1	9989	0.0199244
1066	cg24712501	0.0198961	-0.121738	-1.80537	1	9454	0.0198961
1067	cg22870994	-0.0198755	0.150146	1.53027	-1	8096	0.0198755
1068	cg06896988	-0.019875	-0.122899	1.38695	-1	5095	0.019875
1069	cg09161330	0.0198748	0.0163959	-1.51781	1	9110	0.0198748
1070	cg23365392	-0.0198619	-0.0434025	1.9147	-1	9578	0.0198619
1071	cg01597480	-0.0198414	-0.0523879	1.53158	-1	9283	0.0198414
1072	cg11156891	-0.0198343	-0.171984	1.15792	-1	1910	0.0198343
1073	cg15034393	-0.0198306	-0.13043	1.52021	-1	3384	0.0198306
1074	cg22904711	-0.0198158	-0.18199	1.54683	-1	4417	0.0198158
1075	cg11067179	0.0198105	0.305867	-1.64946	1	643	0.0198105
1076	cg25371036	-0.0198104	-0.293517	1.64381	-1	389	0.0198104
1077	cg23841186	-0.0197798	0.192939	1.61909	-1	3406	0.0197798
1078	cg04876500	0.0197752	0.39289	-1.74228	1	2972	0.0197752
1079	cg12899747	0.019771	-0.22104	-1.35739	1	576	0.019771
1080	cg13327545	-0.0197707	0.617368	1.8598	-1	2766	0.0197707
1081	cg02540736	-0.0197701	0.074545	1.50998	-1	589	0.0197701
1082	cg00109764	-0.0197502	-0.370628	1.9226	-1	1635	0.0197502
1083	cg00105628	-0.0197413	0.221843	1.84315	-1	8315	0.0197413
1084	cg01756424	-0.01972	0.00610735	1.96162	-1	5224	0.01972
1085	cg10950251	-0.0197004	-0.00620482	1.48486	-1	8426	0.0197004
1086	cg02003183	0.0196891	0.43247	-1.54229	1	5510	0.0196891
1087	cg14938561	0.0196864	-0.0126284	-1.349	1	7041	0.0196864
1088	cg18346576	-0.0196709	0.028687	1.54285	-1	3422	0.0196709
1089	cg21188652	0.0196568	-0.0118753	-1.37888	1	4771	0.0196568
1090	cg10906284	-0.0196525	0.441113	1.7328	-1	598	0.0196525
1091	cg11429969	-0.01965	0.087024	1.77074	-1	2242	0.01965
1092	cg12325536	-0.0196488	0.38787	1.78163	-1	9180	0.0196488
1093	cg22300282	-0.0196258	0.312226	1.76061	-1	8311	0.0196258
1094	cg01104208	0.0196236	0.124565	-1.63759	1	3436	0.0196236
1095	cg23546474	-0.0196206	0.272301	1.70308	-1	8831	0.0196206
1096	cg18917643	-0.0196159	-0.0603256	1.46886	-1	3259	0.0196159
1097	cg08015382	0.0196156	-0.0123367	-1.57006	1	4003	0.0196156
1098	cg27473871	-0.0196081	0.0143737	1.62143	-1	5755	0.0196081
1099	cg18688704	-0.0196003	0.0769087	1.54733	-1	6818	0.0196003
1100	cg05531309	-0.0196	0.180814	1.45666	-1	5908	0.0196
1101	cg04738965	-0.0195938	0.40541	1.71375	-1	6293	0.0195938
1102	cg27072545	-0.0195798	-0.0374326	1.57838	-1	8826	0.0195798
1103	cg02256105	-0.019569	0.0523667	1.59768	-1	1163	0.019569
1104	cg27193080	-0.0195352	-0.148581	1.48507	-1	426	0.0195352
1105	cg10043090	-0.0195289	0.0242569	1.56741	-1	930	0.0195289
1106	cg11704818	-0.0195189	-0.234615	1.50809	-1	2611	0.0195189
1107	cg13392022	0.0195131	0.0717503	-1.4144	1	4834	0.0195131
1108	cg08461352	0.0194975	-0.0676296	-1.34808	1	2932	0.0194975
1109	cg15844711	0.0194963	-0.0803476	-1.51681	1	1138	0.0194963
1110	cg04465784	-0.0194801	0.00296047	1.51705	-1	9410	0.0194801
1111	cg12363903	-0.0194746	-0.328988	1.61389	-1	1184	0.0194746
1112	cg13080565	-0.0194718	0.248481	1.61078	-1	1739	0.0194718
1113	cg03131366	-0.019464	0.00502204	1.60128	-1	803	0.019464
1114	cg08301518	-0.01946	0.0208596	1.90541	-1	4599	0.01946
1115	cg11081833	-0.0194529	-0.118327	1.68009	-1	1170	0.0194529
1116	cg27637303	-0.0194487	-0.00250945	1.32242	-1	9967	0.0194487
1117	cg06808585	-0.0194447	0.0843561	1.63073	-1	6823	0.0194447
1118	cg25943480	-0.0194311	-0.164267	1.53976	-1	1095	0.0194311
1119	cg24776736	-0.0194146	-0.0464687	1.52991	-1	4625	0.0194146
1120	cg27004669	-0.0194111	-0.142118	1.70784	-1	4722	0.0194111
1121	cg13020518	0.0194079	-0.15992	-1.74137	1	6402	0.0194079
1122	cg26875805	-0.019402	0.380654	1.76861	-1	4583	0.019402
1123	cg02519286	-0.0194014	-0.202951	1.91873	-1	9075	0.0194014
1124	cg13790576	-0.0193966	-0.334246	1.48035	-1	1192	0.0193966
1125	cg20726664	0.0193931	-0.0855592	-1.50258	1	8633	0.0193931
1126	cg15707833	-0.0193846	0.411127	1.79675	-1	3894	0.0193846
1127	cg05861639	-0.0193804	0.0443559	1.41319	-1	6379	0.0193804
1128	cg22277154	-0.0193733	-0.0819705	1.60251	-1	5196	0.0193733
1129	cg14136214	0.0193596	0.221585	-1.58594	1	7001	0.0193596
1130	cg09427311	-0.01935	0.123848	1.63557	-1	3336	0.01935
1131	cg16347155	-0.0193468	0.0169074	1.7305	-1	2555	0.0193468
1132	cg01820962	-0.019334	-0.271157	1.2923	-1	230	0.019334
1133	cg23479191	-0.0193334	-0.107555	1.348	-1	5647	0.0193334
1134	cg02843500	-0.0193326	-0.0756578	1.9757	-1	8320	0.0193326
1135	cg18609078	-0.0193252	0.507331	1.57742	-1	6927	0.0193252
1136	cg07124642	-0.0192986	-0.00487561	1.55326	-1	1437	0.0192986
1137	cg23060047	-0.0192933	-0.0829101	1.44402	-1	7348	0.0192933
1138	cg21832243	-0.0192827	0.133763	1.33429	-1	3498	0.0192827
1139	cg20952076	-0.019282	0.0461291	1.60347	-1	3546	0.019282
1140	cg17508591	-0.0192682	0.340626	1.71864	-1	7327	0.0192682
1141	cg01875106	0.0192418	-0.0386855	-1.54593	1	7378	0.0192418
1142	cg15730857	-0.01921	-0.304891	1.50431	-1	214	0.01921
1143	cg20892245	-0.0191966	-0.0384826	1.43521	-1	6760	0.0191966
1144	cg03433986	0.0191807	0.00746876	-1.57115	1	7643	0.0191807
1145	cg26615176	-0.0191696	0.0263436	1.87732	-1	6307	0.0191696
1146	cg19414741	-0.0191559	0.50814	1.71216	-1	8075	0.0191559
1147	cg00698916	-0.0191466	-0.228022	1.70227	-1	1252	0.0191466
1148	cg01649611	-0.0191456	-0.128156	1.73247	-1	6626	0.0191456
1149	cg23222472	-0.0191373	-0.225313	1.53104	-1	4131	0.0191373
1150	cg13287247	-0.0191228	-0.0332488	1.31382	-1	6806	0.0191228
1151	cg02490920	0.0191165	0.181632	-1.65931	1	7537	0.0191165
1152	cg02932780	0.0191107	-0.11325	-1.51057	1	6541	0.0191107
1153	cg02318784	-0.0191029	0.485989	1.67271	-1	8090	0.0191029
1154	cg16737749	0.019095	-0.155225	-1.46303	1	2772	0.019095
1155	cg09570614	-0.0190945	0.107749	1.6332	-1	1083	0.0190945
1156	cg11025604	-0.0190862	-0.0867249	1.38642	-1	471	0.0190862
1157	cg17421623	-0.0190824	-0.169114	1.49782	-1	8952	0.0190824
1158	cg00460704	-0.019069	-0.205131	1.77064	-1	1600	0.019069
1159	cg05303901	-0.0190584	-0.162982	1.39631	-1	343	0.0190584
1160	cg06942701	-0.0190531	0.396753	1.73707	-1	4827	0.0190531
1161	cg20170989	0.0190515	-0.230931	-1.5052	1	5592	0.0190515
1162	cg05858126	-0.0190409	0.0610362	1.44863	-1	1595	0.0190409
1163	cg10822172	-0.0190087	-0.0475281	1.63463	-1	444	0.0190087
1164	cg03277049	-0.0190074	0.308195	1.34862	-1	4145	0.0190074
1165	cg04292993	-0.0189789	-0.220419	1.58736	-1	3634	0.0189789
1166	cg03422911	-0.018975	0.560652	1.69679	-1	8400	0.018975
1167	cg09648727	-0.0189552	-0.318431	1.3665	-1	1868	0.0189552
1168	cg21201109	-0.0189486	-0.155012	1.53761	-1	5897	0.0189486
1169	cg01692968	-0.0189462	-0.0887108	1.35729	-1	1197	0.0189462
1170	cg12410310	-0.0189418	0.0786977	1.70725	-1	5295	0.0189418
1171	cg20701183	-0.0189393	0.138209	1.51211	-1	6764	0.0189393
1172	cg00638574	0.0189371	0.102105	-1.67449	1	9379	0.0189371
1173	cg19162496	-0.0189352	-0.178863	1.37733	-1	3600	0.0189352
1174	cg03672272	-0.0189337	-0.0366471	1.74813	-1	3063	0.0189337
1175	cg25347526	-0.0189333	-0.00607693	1.50134	-1	9506	0.0189333
1176	cg04006143	0.0189303	-0.111732	-1.41117	1	429	0.0189303
1177	cg27094244	-0.0189294	0.326919	1.68448	-1	9772	0.0189294
1178	cg11146034	-0.0189205	-0.0119801	1.70017	-1	9845	0.0189205
1179	cg04359840	-0.0189154	-0.0117491	1.52911	-1	2503	0.0189154
1180	cg00329447	-0.0189149	0.0416896	1.50611	-1	3061	0.0189149
1181	cg14188401	0.018914	0.000366811	-1.50289	1	564	0.018914
1182	cg15167547	-0.0189097	-0.245118	1.24395	-1	6593	0.0189097
1183	cg10127660	-0.018908	-0.0774098	1.70756	-1	4996	0.018908
1184	cg06750167	-0.0188946	0.278145	1.60008	-1	4906	0.0188946
1185	cg04067066	-0.0188943	0.0900544	1.61159	-1	6063	0.0188943
1186	cg06911110	-0.0188941	-0.265767	1.56169	-1	428	0.0188941
1187	cg10593219	-0.0188871	0.0325379	1.65426	-1	9418	0.0188871
1188	cg13153834	-0.0188838	-0.0308335	1.72918	-1	2487	0.0188838
1189	cg00020991	0.0188837	-0.0925378	-1.4778	1	1103	0.0188837
1190	cg25347941	-0.0188811	-0.118906	1.59996	-1	5451	0.0188811
1191	cg10668933	-0.0188758	-0.240736	1.40682	-1	898	0.0188758
1192	cg09764761	-0.0188705	-0.0379334	1.29478	-1	5170	0.0188705
1193	cg07100542	-0.0188665	-0.0402317	1.76711	-1	7676	0.0188665
1194	cg18021785	0.0188578	0.457206	-1.75888	1	8476	0.0188578
1195	cg23538901	-0.0188566	0.481189	1.47043	-1	3826	0.0188566
1196	cg06239526	-0.0188344	0.202664	1.74175	-1	5546	0.0188344
1197	cg24807169	-0.0188342	-0.085712	1.53384	-1	2351	0.0188342
1198	cg03172931	0.0188279	0.164682	-1.60655	1	1455	0.0188279
1199	cg04135377	-0.0188275	0.0176998	1.19515	-1	2737	0.0188275
1200	cg08698159	-0.0188251	-0.182059	1.85449	-1	9357	0.0188251
1201	cg09790134	-0.0187938	0.119472	1.46366	-1	8412	0.0187938
1202	cg00481644	-0.0187926	0.220202	1.66608	-1	9121	0.0187926
1203	cg10721149	-0.0187877	0.178703	1.7305	-1	2813	0.0187877
1204	cg27294796	-0.0187838	0.109058	1.84585	-1	7866	0.0187838
1205	cg11267893	-0.0187773	0.123423	1.43675	-1	5166	0.0187773
1206	cg06416929	-0.0187746	-0.0235509	1.43928	-1	3451	0.0187746
1207	cg11847992	-0.0187643	-0.36099	1.16735	-1	137	0.0187643
1208	cg07092212	-0.0187597	-0.106118	1.77147	-1	1531	0.0187597
1209	cg18580117	-0.0187574	0.00338753	1.4672	-1	2650	0.0187574
1210	cg00622552	-0.0187252	-0.144669	1.73524	-1	6938	0.0187252
1211	cg24927974	-0.0187104	-0.116686	1.38018	-1	1086	0.0187104
1212	cg00875989	-0.0187009	0.500652	1.723	-1	3399	0.0187009
1213	cg18978531	-0.0186977	0.0178972	1.66619	-1	2270	0.0186977
1214	cg24038762	0.0186885	0.305601	-1.47621	1	4875	0.0186885
1215	cg06555468	0.0186841	0.259859	-1.56893	1	2403	0.0186841
1216	cg23230929	-0.018682	0.0978434	1.63383	-1	1296	0.018682
1217	cg00142482	-0.0186801	0.109365	1.43019	-1	5425	0.0186801
1218	cg01301660	-0.0186771	-0.0177537	1.50627	-1	5608	0.0186771
1219	cg02513379	0.0186771	-0.136852	-1.52522	1	286	0.0186771
1220	cg18357736	-0.0186731	0.078046	1.68475	-1	3815	0.0186731
1221	cg17278062	-0.0186665	-0.133889	1.69049	-1	2162	0.0186665
1222	cg25447717	-0.0186645	-0.0854553	1.73212	-1	4559	0.0186645
1223	cg15979173	-0.0186505	0.429393	1.75936	-1	6176	0.0186505
1224	cg11367633	-0.0186463	-0.0985424	1.58136	-1	479	0.0186463
1225	cg15246238	-0.0186366	-0.0107116	1.42106	-1	8611	0.0186366
1226	cg05995607	-0.0186342	0.125026	1.71544	-1	8082	0.0186342
1227	cg06474661	0.0186308	-0.177117	-1.56534	1	227	0.0186308
1228	cg21609640	-0.0186285	0.408443	1.55995	-1	7624	0.0186285
1229	cg04826368	-0.0186255	-0.15355	1.35614	-1	481	0.0186255
1230	cg01983373	0.0186222	0.113073	-1.58842	1	5210	0.0186222
1231	cg18736186	0.0186178	0.292228	-1.59029	1	4187	0.0186178
1232	cg05340048	0.01861	0.186049	-1.56659	1	9956	0.01861
1233	cg26739800	-0.0186098	0.0274423	1.7721	-1	3667	0.0186098
1234	cg05512561	-0.0185976	-0.145378	1.36895	-1	6996	0.0185976
1235	cg07719604	-0.0185953	0.0212677	1.65395	-1	4698	0.0185953
1236	cg06826457	0.0185847	-0.0966006	-1.6265	1	2283	0.0185847
1237	cg21110645	-0.0185772	0.0717727	1.4951	-1	8540	0.0185772
1238	cg17725807	-0.0185688	0.0792497	1.34366	-1	8715	0.0185688
1239	cg26101277	-0.0185634	-0.0583319	1.68803	-1	3657	0.0185634
1240	cg13449332	0.0185565	0.0130829	-1.41917	1	8039	0.0185565
1241	cg15925505	0.018555	0.0971529	-1.40284	1	4457	0.018555
1242	cg18407309	-0.018554	-0.080427	1.75595	-1	5947	0.018554
1243	cg21439672	-0.0185513	-0.0678732	1.42854	-1	630	0.0185513
1244	cg15672768	-0.018548	0.495896	1.41574	-1	1452	0.018548
1245	cg23918953	-0.0185189	-0.0996256	1.45613	-1	3294	0.0185189
1246	cg18042586	-0.0185158	-0.394377	1.68219	-1	632	0.0185158
1247	cg18961681	-0.0185154	0.444881	1.58103	-1	2648	0.0185154
1248	cg09578475	-0.018507	0.336376	1.49484	-1	7453	0.018507
1249	cg26665035	-0.0185066	-0.471976	1.37569	-1	989	0.0185066
1250	cg14014731	0.018489	0.122502	-1.37725	1	3515	0.018489
1251	cg05797594	0.0184651	-0.144298	-1.31631	1	7853	0.0184651
1252	cg01900965	0.0184597	-0.271317	-1.78818	1	7007	0.0184597
1253	cg16566943	-0.0184585	-0.112984	1.15482	-1	7820	0.0184585
1254	cg19821713	-0.018457	0.216326	1.71641	-1	8258	0.018457
1255	cg23728447	-0.0184472	0.0291792	1.55759	-1	8928	0.0184472
1256	cg07850154	-0.0184427	-0.117096	1.44931	-1	396	0.0184427
1257	cg10198479	-0.0184382	-0.218102	1.43988	-1	9669	0.0184382
1258	cg06208270	-0.0184333	0.069364	1.38837	-1	7123	0.0184333
1259	cg05360477	-0.0184232	-0.047287	1.43856	-1	6101	0.0184232
1260	cg27530093	-0.0184163	-0.0775249	1.80132	-1	8870	0.0184163
1261	cg27659049	-0.01839	0.264959	1.51728	-1	5643	0.01839
1262	cg03984502	0.0183765	0.433899	-1.56456	1	1653	0.0183765
1263	cg23851558	-0.0183613	-0.326797	1.39401	-1	2639	0.0183613
1264	cg00563932	-0.0183525	-0.0747171	1.62291	-1	1129	0.0183525
1265	cg02756107	0.0183484	0.186093	-1.25518	1	4062	0.0183484
1266	cg22919728	-0.0183338	-0.106801	1.5012	-1	4740	0.0183338
1267	cg12984877	-0.0183327	0.129641	1.44679	-1	2087	0.0183327
1268	cg15487251	-0.0183304	-0.279626	1.27588	-1	3865	0.0183304
1269	cg24099956	-0.018318	-0.11032	1.59208	-1	646	0.018318
1270	cg26241462	-0.0182906	-0.129119	1.45909	-1	1623	0.0182906
1271	cg10137837	-0.01829	0.572451	1.73174	-1	780	0.01829
1272	cg04158698	-0.0182813	-0.103319	1.50547	-1	1652	0.0182813
1273	cg16618104	-0.0182794	-0.275864	1.67612	-1	1371	0.0182794
1274	cg04369491	-0.0182755	0.211501	1.36679	-1	4730	0.0182755
1275	cg04299080	-0.0182694	-0.530058	1.79839	-1	1603	0.0182694
1276	cg18900669	-0.0182683	0.00391905	1.6671	-1	8036	0.0182683
1277	cg15037004	-0.0182669	-0.165895	1.36507	-1	292	0.0182669
1278	cg05967487	-0.018263	-0.0918238	1.43968	-1	721	0.018263
1279	cg04457572	-0.0182608	0.110656	1.57182	-1	1709	0.0182608
1280	cg10811485	-0.0182529	0.0145528	1.34753	-1	9556	0.0182529
1281	cg22891070	-0.0182405	-0.206186	1.03108	-1	3502	0.0182405
1282	cg20467412	-0.0182367	-0.16168	1.28323	-1	8554	0.0182367
1283	cg12850473	0.018231	0.00892209	-1.36605	1	6074	0.018231
1284	cg10566581	0.0182263	0.366299	-1.56057	1	9392	0.0182263
1285	cg01404750	0.0182075	0.296353	-1.49763	1	6561	0.0182075
1286	cg03640203	-0.0182061	-0.0108555	1.64482	-1	7708	0.0182061
1287	cg18213495	-0.0181878	-0.085236	1.39405	-1	4141	0.0181878
1288	cg14624207	-0.0181654	0.10535	1.60925	-1	8033	0.0181654
1289	cg04858155	-0.0181612	0.210904	1.76801	-1	6240	0.0181612
1290	cg01496203	-0.0181602	0.122041	1.65939	-1	8316	0.0181602
1291	cg11215976	-0.0181584	0.410679	1.53424	-1	6365	0.0181584
1292	cg01347553	-0.0181504	-0.161837	1.65176	-1	4310	0.0181504
1293	cg15730030	-0.0181461	0.149738	1.42719	-1	6498	0.0181461
1294	cg25514273	-0.0181334	0.144643	1.59594	-1	6646	0.0181334
1295	cg23488607	-0.0181013	0.00345547	1.64399	-1	4810	0.0181013
1296	cg24028809	-0.0180774	-0.0899406	1.41313	-1	9662	0.0180774
1297	cg18358723	-0.0180665	0.535373	1.61025	-1	4379	0.0180665
1298	cg14979593	-0.0180234	-0.150837	1.7509	-1	995	0.0180234
1299	cg19500607	0.0180021	-0.239347	-1.38036	1	208	0.0180021
1300	cg24092253	-0.0179938	-0.156415	1.8114	-1	4252	0.0179938
1301	cg13938098	-0.0179873	0.194589	1.51087	-1	2046	0.0179873
1302	cg09383860	-0.0179871	-0.0496815	1.66918	-1	6296	0.0179871
1303	cg26269881	-0.0179842	-0.187355	1.36794	-1	3479	0.0179842
1304	cg26607258	0.0179839	0.17399	-1.56182	1	4947	0.0179839
1305	cg11619216	-0.0179794	-0.103944	1.64683	-1	923	0.0179794
1306	cg11705975	-0.0179775	0.663035	1.71801	-1	1447	0.0179775
1307	cg19377250	-0.0179736	0.10319	1.60058	-1	5638	0.0179736
1308	cg09029085	-0.0179653	-0.0881617	1.3579	-1	2859	0.0179653
1309	cg03699958	-0.0179647	-0.0487645	1.85847	-1	4717	0.0179647
1310	cg05034642	-0.0179569	-0.117559	1.38345	-1	867	0.0179569
1311	cg04061117	-0.0179483	0.442415	1.4722	-1	2137	0.0179483
1312	cg15343510	-0.017948	0.0529024	1.44805	-1	6703	0.017948
1313	cg22307974	-0.0179422	-0.029479	1.61169	-1	3286	0.0179422
1314	cg04136748	-0.0179408	-0.224902	1.92775	-1	9877	0.0179408
1315	cg23103346	-0.0179325	0.139056	1.59208	-1	5225	0.0179325
1316	cg02341556	0.0179294	0.00651587	-1.52212	1	4696	0.0179294
1317	cg09515953	-0.0179235	0.262177	1.69383	-1	1154	0.0179235
1318	cg27210390	-0.017921	-0.036158	1.49134	-1	933	0.017921
1319	cg12828018	-0.0179059	-0.137013	1.24209	-1	6152	0.0179059
1320	cg06276663	-0.0179047	-0.0545101	1.32282	-1	4193	0.0179047
1321	cg17603988	-0.0178941	-0.0959455	1.39841	-1	1156	0.0178941
1322	cg18000306	-0.0178787	0.208009	1.47028	-1	6716	0.0178787
1323	cg24883498	-0.0178681	-0.123135	1.66459	-1	213	0.0178681
1324	cg21448513	0.0178468	-0.0931989	-1.69088	1	2192	0.0178468
1325	cg11679268	-0.0178434	0.133681	1.45208	-1	4694	0.0178434
1326	cg07336350	-0.0178433	0.361845	1.49075	-1	574	0.0178433
1327	cg26886462	-0.0178411	0.29457	1.61966	-1	9032	0.0178411
1328	cg15380836	-0.0178371	-0.0724323	1.95956	-1	7380	0.0178371
1329	cg19997861	-0.0178371	-0.244548	1.41277	-1	3887	0.0178371
1330	cg19165390	-0.0178362	0.522965	1.71423	-1	9358	0.0178362
1331	cg06186450	-0.0178263	0.0379043	1.45482	-1	2653	0.0178263
1332	cg14603886	0.0178233	-0.0355001	-1.356	1	5577	0.0178233
1333	cg16828491	0.0178228	0.0583731	-1.62505	1	5709	0.0178228
1334	cg24168221	0.017815	0.0231427	-1.33316	1	4502	0.017815
1335	cg13563634	0.0178096	0.0621273	-1.43264	1	4980	0.0178096
1336	cg01464985	-0.0177974	-0.0552228	1.51982	-1	7533	0.0177974
1337	cg16193295	0.0177942	0.0687831	-1.40569	1	7626	0.0177942
1338	cg01176458	0.0177892	-0.175467	-1.64995	1	9517	0.0177892
1339	cg24136205	-0.0177848	0.21363	1.67484	-1	3750	0.0177848
1340	cg18247055	-0.0177644	0.325365	1.58548	-1	2964	0.0177644
1341	cg11468953	-0.0177628	0.000644026	1.56515	-1	6111	0.0177628
1342	cg03725309	-0.0177598	-0.351795	1.6243	-1	205	0.0177598
1343	cg24807850	0.0177528	0.0250957	-1.27123	1	5046	0.0177528
1344	cg17519280	0.0177476	-0.0121055	-1.16672	1	6693	0.0177476
1345	cg13072943	-0.0177469	-0.000106726	1.3882	-1	2333	0.0177469
1346	cg23744638	-0.0177409	-0.570334	1.31201	-1	13	0.0177409
1347	cg03520471	0.0177354	-0.0608891	-1.38345	1	935	0.0177354
1348	cg19307545	0.0177336	0.307829	-1.48383	1	2610	0.0177336
1349	cg07003407	-0.017725	-0.373257	1.52668	-1	6242	0.017725
1350	cg13954457	-0.0177245	0.505611	1.38768	-1	443	0.0177245
1351	cg15589354	-0.0176956	-0.0450072	1.58033	-1	5232	0.0176956
1352	cg16454902	0.0176924	-0.184572	-1.55069	1	1217	0.0176924
1353	cg09618640	0.0176914	0.455439	-1.62042	1	7113	0.0176914
1354	cg01577700	-0.0176749	-0.0170257	1.83044	-1	4361	0.0176749
1355	cg15001056	0.0176624	0.0163205	-1.40084	1	6488	0.0176624
1356	cg05618807	-0.0176622	-0.145418	1.33083	-1	4726	0.0176622
1357	cg18843739	-0.0176599	0.124596	1.53941	-1	8000	0.0176599
1358	cg25124276	-0.0176423	0.463955	1.42114	-1	3325	0.0176423
1359	cg17885226	-0.01764	0.675547	1.49557	-1	177	0.01764
1360	cg12765028	-0.017639	0.440455	1.68028	-1	666	0.017639
1361	cg19908207	0.0176351	0.107996	-1.41131	1	1020	0.0176351
1362	cg24130561	0.0176348	0.343267	-1.42253	1	4804	0.0176348
1363	cg06413398	-0.0176318	-0.206794	1.2965	-1	2177	0.0176318
1364	cg00117908	0.0176303	0.0870979	-1.53403	1	8442	0.0176303
1365	cg18638434	-0.0176253	-0.0453508	1.33165	-1	6607	0.0176253
1366	cg03107817	0.0176187	0.293956	-1.48317	1	8373	0.0176187
1367	cg04542977	-0.0176141	-0.0847552	1.39601	-1	2744	0.0176141
1368	cg13208413	-0.0176117	0.0314125	1.60211	-1	6722	0.0176117
1369	cg04109092	-0.0176104	-0.405995	1.44729	-1	548	0.0176104
1370	cg11203041	-0.0175903	-0.0641584	1.2942	-1	2799	0.0175903
1371	cg01465177	-0.017586	-0.0638329	1.40955	-1	2816	0.017586
1372	cg08439276	-0.0175739	-0.127281	1.42724	-1	3225	0.0175739
1373	cg03881294	-0.017567	-0.370809	1.73088	-1	8235	0.017567
1374	cg01970336	0.0175615	0.00861718	-1.6011	1	5391	0.0175615
1375	cg12102016	-0.0175478	-0.0730056	1.40384	-1	4043	0.0175478
1376	cg16219535	-0.0175475	-0.0669097	1.32415	-1	1442	0.0175475
1377	cg19310162	0.0175436	0.11215	-1.5285	1	6752	0.0175436
1378	cg14397813	-0.0175311	-0.136736	1.29323	-1	856	0.0175311
1379	cg24851854	-0.0175242	0.235507	1.62184	-1	9099	0.0175242
1380	cg27589809	0.0175229	-0.229646	-1.42762	1	3097	0.0175229
1381	cg15574642	-0.0175172	-0.106231	1.5709	-1	4535	0.0175172
1382	cg03055693	0.0175171	-0.288669	-1.5547	1	4764	0.0175171
1383	cg22079043	-0.0175136	-0.0104637	1.31205	-1	846	0.0175136
1384	cg23368787	-0.0175092	0.514189	1.63933	-1	3019	0.0175092
1385	cg08313406	0.0175001	-0.0570831	-1.21028	1	2663	0.0175001
1386	cg20175390	-0.0174943	0.47943	1.51005	-1	7441	0.0174943
1387	cg06899237	-0.017493	-0.0816603	1.45258	-1	1373	0.017493
1388	cg04951819	-0.0174842	-0.00653575	1.3269	-1	2334	0.0174842
1389	cg03042477	-0.0174774	-0.00847467	1.22044	-1	6034	0.0174774
1390	cg24217948	-0.0174771	-0.299755	1.287	-1	308	0.0174771
1391	cg07961479	-0.0174676	0.0733216	1.91782	-1	7004	0.0174676
1392	cg05898524	0.0174594	0.127424	-1.42902	1	2257	0.0174594
1393	cg01970325	0.0174567	0.0143759	-1.61123	1	9584	0.0174567
1394	cg24338748	-0.0174558	0.124989	1.46789	-1	3683	0.0174558
1395	cg16160637	-0.0174545	0.0617705	1.40376	-1	8390	0.0174545
1396	cg08595501	-0.0174427	0.0964202	1.26515	-1	7230	0.0174427
1397	cg22820364	-0.0174217	-0.06418	1.29117	-1	2665	0.0174217
1398	cg03013070	-0.0174202	-0.0570099	1.35969	-1	552	0.0174202
1399	cg25363789	-0.0174175	-0.00429369	1.57084	-1	6967	0.0174175
1400	cg05975710	0.0174104	0.373825	-1.74802	1	9385	0.0174104
1401	cg15084803	-0.0173943	0.0988585	1.1994	-1	5889	0.0173943
1402	cg09217157	-0.0173938	-0.0281255	1.20412	-1	5811	0.0173938
1403	cg09840122	-0.0173935	0.113528	1.5492	-1	7948	0.0173935
1404	cg03890680	-0.0173891	-0.264572	1.24539	-1	1067	0.0173891
1405	cg01478155	-0.017386	0.0360985	1.52897	-1	8022	0.017386
1406	cg27166177	0.0173856	-0.26753	-1.36687	1	4325	0.0173856
1407	cg25939630	0.0173708	0.00728177	-1.42932	1	9422	0.0173708
1408	cg06405206	-0.017364	0.0629282	1.68617	-1	9309	0.017364
1409	cg00209038	-0.0173586	0.229725	1.63402	-1	7986	0.0173586
1410	cg22786667	-0.0173519	0.0791017	1.36957	-1	4604	0.0173519
1411	cg00659931	0.0173497	-0.117368	-1.24912	1	9871	0.0173497
1412	cg08754067	0.0173439	0.0723012	-1.54691	1	5307	0.0173439
1413	cg21967790	0.017341	-0.0286675	-1.20441	1	2525	0.017341
1414	cg25961136	-0.0173395	0.0233079	1.67236	-1	9040	0.0173395
1415	cg01810875	-0.0173348	0.158013	1.53919	-1	4092	0.0173348
1416	cg26685501	0.0173332	-0.274936	-1.59121	1	8971	0.0173332
1417	cg24125710	0.0173277	0.113058	-1.21048	1	5188	0.0173277
1418	cg02173782	-0.0173244	-0.00388386	1.3006	-1	9404	0.0173244
1419	cg14016177	-0.0173163	0.509638	1.38498	-1	7823	0.0173163
1420	cg11674448	-0.0173096	0.104045	1.2906	-1	6978	0.0173096
1421	cg13149736	0.0173091	-0.150357	-1.14247	1	6043	0.0173091
1422	cg12134570	-0.0173086	-0.120573	1.75688	-1	8121	0.0173086
1423	cg14689532	-0.0173078	-0.421299	1.65269	-1	440	0.0173078
1424	cg09876992	-0.0173066	0.0521911	1.63782	-1	3193	0.0173066
1425	cg17326555	-0.0173043	0.376166	1.4965	-1	3002	0.0173043
1426	cg19696891	0.0172975	0.251909	-1.3949	1	4054	0.0172975
1427	cg09809932	-0.0172973	0.30954	1.52475	-1	7672	0.0172973
1428	cg02297967	-0.0172939	0.164988	1.19105	-1	5723	0.0172939
1429	cg22947000	-0.0172645	-0.312131	1.31543	-1	360	0.0172645
1430	cg00100420	-0.0172628	-0.0677796	1.40237	-1	3234	0.0172628
1431	cg18458509	-0.0172594	-0.0661701	1.50177	-1	5455	0.0172594
1432	cg05595301	-0.0172515	-0.406884	1.40607	-1	1337	0.0172515
1433	cg16204717	0.0172472	-0.00584186	-1.37455	1	3645	0.0172472
1434	cg16733705	-0.0172449	0.153587	1.63955	-1	7762	0.0172449
1435	cg04028695	-0.0172419	-0.139655	1.19604	-1	2035	0.0172419
1436	cg06607384	0.0172322	0.13518	-1.39914	1	2790	0.0172322
1437	cg09341793	-0.0172044	0.475662	1.07545	-1	3039	0.0172044
1438	cg16039660	-0.017193	-0.0839559	1.30542	-1	9046	0.017193
1439	cg05696969	-0.0171888	0.0341844	1.20379	-1	5004	0.0171888
1440	cg04334651	-0.0171852	-0.194367	1.61842	-1	5211	0.0171852
1441	cg15961007	-0.017167	0.111619	1.53938	-1	9795	0.017167
1442	cg19234983	-0.0171554	-0.278396	1.34083	-1	2282	0.0171554
1443	cg16615154	-0.0171543	0.385014	1.33461	-1	5804	0.0171543
1444	cg12962778	-0.0171497	0.172241	1.33642	-1	3046	0.0171497
1445	cg04987734	0.0171464	0.460586	-1.42625	1	5305	0.0171464
1446	cg12079303	-0.0171426	-0.224064	1.39105	-1	276	0.0171426
1447	cg04277993	0.0171366	0.0864787	-1.48289	1	3712	0.0171366
1448	cg16358099	0.0171281	-0.2649	-1.35344	1	8531	0.0171281
1449	cg22326328	-0.0171102	-0.281668	1.28099	-1	1372	0.0171102
1450	cg15452970	-0.0171062	0.302398	1.56902	-1	7408	0.0171062
1451	cg08268017	-0.0171059	-0.0494912	1.3801	-1	1627	0.0171059
1452	cg15965301	-0.0171051	-0.0734372	1.21588	-1	8675	0.0171051
1453	cg10242160	-0.0170971	0.537727	1.58693	-1	8688	0.0170971
1454	cg07931844	0.0170915	-0.25587	-1.6611	1	442	0.0170915
1455	cg10470891	0.0170888	-0.100883	-0.967738	1	5529	0.0170888
1456	cg21570988	-0.0170888	0.215245	1.38561	-1	7809	0.0170888
1457	cg22374057	-0.0170839	-0.086563	1.40721	-1	4284	0.0170839
1458	cg14579240	-0.0170814	-0.223442	1.65208	-1	2985	0.0170814
1459	cg23752828	-0.0170634	-0.0667257	1.56231	-1	7019	0.0170634
1460	cg22299097	-0.0170562	0.00355042	1.51329	-1	890	0.0170562
1461	cg27598407	0.0170376	0.255048	-1.30832	1	7610	0.0170376
1462	cg04036898	0.0170367	-0.0450935	-1.47782	1	1755	0.0170367
1463	cg22367191	-0.0170361	0.356933	1.46477	-1	2132	0.0170361
1464	cg18159840	-0.0170311	-0.00333271	1.42516	-1	5381	0.0170311
1465	cg22637865	-0.017027	-0.0739825	1.43796	-1	3073	0.017027
1466	cg18990365	-0.0170255	-0.129009	1.27185	-1	665	0.0170255
1467	cg13256546	-0.0170243	-0.220786	1.50625	-1	4923	0.0170243
1468	cg03068319	-0.0170025	-0.417189	1.56838	-1	2433	0.0170025
1469	cg02047661	0.0169915	-0.204937	-1.49421	1	1331	0.0169915
1470	cg19407095	-0.0169835	0.558629	1.64085	-1	9848	0.0169835
1471	cg16791210	0.0169728	-0.103595	-1.55895	1	5209	0.0169728
1472	cg26685941	-0.0169554	-0.443544	1.48942	-1	231	0.0169554
1473	cg17438030	-0.0169374	0.18675	1.67913	-1	8365	0.0169374
1474	cg11064966	-0.0169329	-0.108457	1.47072	-1	297	0.0169329
1475	cg00432049	-0.0169316	0.00671887	1.32911	-1	2446	0.0169316
1476	cg23624957	-0.016922	-0.053566	1.2782	-1	3268	0.016922
1477	cg26756921	-0.0169183	-0.0587861	1.61806	-1	2902	0.0169183
1478	cg25983901	-0.0169042	0.00149821	1.2398	-1	1443	0.0169042
1479	cg09418701	-0.0168985	0.0134859	1.63403	-1	6224	0.0168985
1480	cg22279588	-0.0168894	0.0752262	1.22177	-1	4117	0.0168894
1481	cg15739904	0.0168834	0.512608	-1.34968	1	4833	0.0168834
1482	cg12950181	-0.0168641	-0.0786122	1.24896	-1	6182	0.0168641
1483	cg22513528	-0.0168624	-0.101047	1.43591	-1	2675	0.0168624
1484	cg13900817	-0.0168624	-0.132757	1.30269	-1	730	0.0168624
1485	cg14599440	-0.0168607	-0.141613	1.35003	-1	865	0.0168607
1486	cg23679344	-0.0168575	-0.0425267	1.38116	-1	6911	0.0168575
1487	cg00255732	0.016854	0.0778657	-1.38345	1	9301	0.016854
1488	cg25105522	-0.0168475	-0.108756	1.03802	-1	6976	0.0168475
1489	cg04622454	-0.0168259	-0.0297103	1.59939	-1	2622	0.0168259
1490	cg21279955	-0.0168194	0.144877	1.60379	-1	2595	0.0168194
1491	cg07668993	-0.0168097	-0.150851	1.62382	-1	8200	0.0168097
1492	cg14134497	-0.0168031	0.558529	1.41629	-1	5316	0.0168031
1493	cg16519487	-0.0167976	0.261308	1.57287	-1	5379	0.0167976
1494	cg04865726	-0.0167966	-0.387159	1.30785	-1	5096	0.0167966
1495	cg23939642	0.0167942	0.232894	-1.25352	1	8424	0.0167942
1496	cg11201710	-0.0167925	0.508869	1.54969	-1	6575	0.0167925
1497	cg16313758	-0.0167841	-0.26782	1.34806	-1	2797	0.0167841
1498	cg02106850	-0.016779	0.265213	1.39411	-1	6493	0.016779
1499	cg18587063	0.0167715	-0.208663	-1.34185	1	120	0.0167715
1500	cg19682537	0.0167593	0.170213	-1.38047	1	6443	0.0167593
1501	cg04663842	-0.0167467	0.100613	1.49922	-1	2311	0.0167467
1502	cg08593157	-0.0167428	-0.00218768	1.33622	-1	5866	0.0167428
1503	cg06788278	-0.016739	0.213674	1.52849	-1	4282	0.016739
1504	cg11879741	-0.0167387	0.0774739	1.39122	-1	2090	0.0167387
1505	cg24110540	-0.0167355	0.2106	1.40796	-1	6751	0.0167355
1506	cg21862529	-0.0167343	-0.158901	1.40922	-1	7613	0.0167343
1507	cg14428590	-0.0167281	-0.361924	1.56916	-1	698	0.0167281
1508	cg14483935	-0.0167243	-0.204524	1.21105	-1	2121	0.0167243
1509	cg20731257	-0.0167036	-0.25913	1.4498	-1	604	0.0167036
1510	cg02506717	-0.016697	-0.112885	1.4076	-1	436	0.016697
1511	cg01644611	-0.0166953	-0.0146933	1.09187	-1	8100	0.0166953
1512	cg16437385	0.0166824	0.199349	-1.31951	1	5025	0.0166824
1513	cg13500388	-0.0166813	0.074534	1.45636	-1	1221	0.0166813
1514	cg14228614	-0.0166803	0.0113581	1.27169	-1	3037	0.0166803
1515	cg19739906	-0.0166712	-0.00952004	1.07855	-1	8363	0.0166712
1516	cg04321793	0.0166599	-0.121407	-1.30039	1	9497	0.0166599
1517	cg18445088	-0.0166525	0.441128	1.55713	-1	7530	0.0166525
1518	cg06682024	-0.0166223	-0.194887	1.51115	-1	882	0.0166223
1519	cg24886708	-0.0166175	-0.0894322	1.32831	-1	6922	0.0166175
1520	cg01506917	-0.0166149	-0.137887	1.33894	-1	826	0.0166149
1521	cg06891043	0.0166129	0.174876	-1.34245	1	7476	0.0166129
1522	cg11412248	0.016609	-0.131241	-1.31632	1	300	0.016609
1523	cg18395150	0.016607	-0.119447	-1.38906	1	6652	0.016607
1524	cg02272278	-0.0166041	-0.00587447	1.35929	-1	8903	0.0166041
1525	cg13391675	-0.0165987	-0.149463	1.04077	-1	7297	0.0165987
1526	cg05823563	-0.0165962	-0.203352	1.17361	-1	2436	0.0165962
1527	cg26537335	-0.0165846	0.29183	1.23398	-1	2544	0.0165846
1528	cg13672342	-0.0165827	0.0956761	1.46597	-1	3736	0.0165827
1529	cg19833103	-0.0165796	-0.133867	1.40431	-1	1926	0.0165796
1530	cg22619824	-0.0165776	-0.0293125	1.33934	-1	7409	0.0165776
1531	cg23436584	-0.016575	-0.280431	1.50939	-1	570	0.016575
1532	cg09551613	-0.0165733	-0.00993849	1.40314	-1	7465	0.0165733
1533	cg22891191	-0.0165722	-0.173424	1.14057	-1	1902	0.0165722
1534	cg13001142	-0.0165713	-0.254402	1.13884	-1	1304	0.0165713
1535	cg00863378	-0.0165626	-0.156969	1.29919	-1	1615	0.0165626
1536	cg01958203	0.0165621	-0.189279	-1.62669	1	7646	0.0165621
1537	cg02987928	-0.0165603	0.330701	1.37641	-1	4616	0.0165603
1538	cg19200592	-0.016555	-0.160805	1.27806	-1	3454	0.016555
1539	cg11111372	-0.0165533	0.0434358	1.26991	-1	5842	0.0165533
1540	cg22977317	-0.0165522	0.107266	1.48311	-1	3975	0.0165522
1541	cg08160085	-0.0165483	-0.279956	1.21769	-1	2490	0.0165483
1542	cg20680802	-0.0165431	-0.0423683	1.4528	-1	9589	0.0165431
1543	cg23227285	0.0165417	0.375679	-1.33643	1	6997	0.0165417
1544	cg09537533	-0.0165374	0.0817009	1.50582	-1	9832	0.0165374
1545	cg11562153	0.0165173	0.139858	-1.19148	1	5230	0.0165173
1546	cg20801645	0.0165172	-0.143384	-1.15036	1	2240	0.0165172
1547	cg26645655	0.0165125	-0.0267867	-1.24362	1	3003	0.0165125
1548	cg21064451	0.0165024	0.0200048	-1.43482	1	2725	0.0165024
1549	cg08787791	-0.016499	0.0288862	1.22502	-1	5020	0.016499
1550	cg07186576	-0.0164889	-0.0634407	1.49056	-1	726	0.0164889
1551	cg05429117	-0.0164803	-0.0683119	1.18345	-1	5332	0.0164803
1552	cg04194947	-0.016477	0.261342	1.31758	-1	4913	0.016477
1553	cg23919111	-0.0164759	-0.200109	1.65312	-1	7724	0.0164759
1554	cg17494199	-0.0164727	0.0569222	1.34509	-1	5958	0.0164727
1555	cg09871637	-0.0164656	0.0510759	1.31599	-1	1223	0.0164656
1556	cg17326451	-0.0164589	-0.1165	1.18718	-1	438	0.0164589
1557	cg19086497	-0.016455	-0.147261	1.26292	-1	5748	0.016455
1558	cg11070176	0.0164505	0.241029	-1.46295	1	4536	0.0164505
1559	cg18085636	-0.0164489	0.0370843	1.32722	-1	5264	0.0164489
1560	cg20973931	-0.0164277	-0.0960886	1.6803	-1	4534	0.0164277
1561	cg19991948	-0.0164255	-0.365225	1.32221	-1	458	0.0164255
1562	cg19483007	0.0164219	-0.0955748	-1.29565	1	5192	0.0164219
1563	cg11612617	0.0164156	0.15505	-1.37722	1	7429	0.0164156
1564	cg05845765	-0.0164093	-0.132177	1.45815	-1	3929	0.0164093
1565	cg04127342	-0.0164054	0.498161	1.42486	-1	8433	0.0164054
1566	cg19261426	0.0164016	-0.113503	-1.26665	1	3090	0.0164016
1567	cg03313447	-0.0163953	-0.110222	1.75163	-1	3788	0.0163953
1568	cg16987524	-0.0163764	0.299927	1.34138	-1	9676	0.0163764
1569	cg06108254	-0.0163552	0.0279343	1.65449	-1	6427	0.0163552
1570	cg10701110	0.0163459	0.0895154	-1.34144	1	7428	0.0163459
1571	cg12385599	-0.0163431	0.0929977	1.32546	-1	6098	0.0163431
1572	cg00622166	-0.0163409	0.120376	1.46653	-1	7164	0.0163409
1573	cg17206420	0.0163249	0.00778073	-1.59586	1	7965	0.0163249
1574	cg10976961	-0.0163229	0.12729	1.27135	-1	2323	0.0163229
1575	cg25279586	-0.0163125	-0.0719873	1.18407	-1	1658	0.0163125
1576	cg23531488	0.0163124	-0.108272	-1.36567	1	1610	0.0163124
1577	cg12241367	0.0163083	-0.16116	-1.57967	1	7890	0.0163083
1578	cg14566959	-0.0162988	0.49094	1.2342	-1	568	0.0162988
1579	cg00173659	-0.0162882	0.150471	1.49743	-1	9518	0.0162882
1580	cg26122129	-0.0162793	-0.211415	1.34784	-1	450	0.0162793
1581	cg19747195	-0.0162716	0.193024	1.42389	-1	5466	0.0162716
1582	cg02547394	-0.0162607	0.209448	1.32078	-1	9511	0.0162607
1583	cg05480110	0.0162479	0.144815	-1.55665	1	7259	0.0162479
1584	cg23167606	0.0162416	0.30381	-1.12929	1	7497	0.0162416
1585	cg07396047	0.0162392	0.334799	-1.30573	1	9787	0.0162392
1586	cg27379915	-0.0162367	0.0894993	1.35033	-1	1691	0.0162367
1587	cg14041686	-0.0162334	0.0246327	1.4654	-1	952	0.0162334
1588	cg03884592	-0.0162283	-0.0323272	1.10156	-1	3907	0.0162283
1589	cg16765088	0.0162197	-0.0258177	-1.44281	1	2440	0.0162197
1590	cg19800670	-0.0162173	0.467808	1.22395	-1	7033	0.0162173
1591	cg07057579	-0.0161961	0.39505	1.63573	-1	7563	0.0161961
1592	cg08312412	-0.0161941	0.0321288	1.47073	-1	3913	0.0161941
1593	cg24541193	-0.0161896	0.108379	1.15331	-1	5098	0.0161896
1594	cg07159958	-0.0161761	-0.449335	1.52877	-1	3036	0.0161761
1595	cg23201812	-0.0161637	0.0138963	1.35621	-1	9401	0.0161637
1596	cg12852499	-0.0161622	0.454879	1.52582	-1	9413	0.0161622
1597	cg22171829	-0.0161547	0.0080789	1.2388	-1	6648	0.0161547
1598	cg17024199	-0.0161505	-0.112935	1.44372	-1	1364	0.0161505
1599	cg21635588	-0.0161411	0.00249626	1.24234	-1	8301	0.0161411
1600	cg11834473	-0.0161286	0.146903	1.34905	-1	3427	0.0161286
1601	cg27165456	-0.0161284	-0.0132092	1.44296	-1	8337	0.0161284
1602	cg21116457	-0.016128	-0.180161	1.31921	-1	473	0.016128
1603	cg14076258	-0.0161169	-0.22059	1.23993	-1	4958	0.0161169
1604	cg19671120	-0.0161113	0.59678	1.65124	-1	2682	0.0161113
1605	cg08240847	-0.0160975	0.0838566	1.16414	-1	9745	0.0160975
1606	cg07058998	-0.0160947	-0.186648	1.25187	-1	3316	0.0160947
1607	cg12807628	0.0160879	-0.222899	-1.22435	1	9698	0.0160879
1608	cg10835286	0.0160854	-0.274734	-1.0049	1	2959	0.0160854
1609	cg04300115	0.0160814	-0.0171946	-1.39644	1	1649	0.0160814
1610	cg04726374	-0.0160793	0.1258	1.15645	-1	8701	0.0160793
1611	cg04489104	-0.016073	0.064965	1.61501	-1	2788	0.016073
1612	cg00002837	-0.0160725	-0.217323	1.29191	-1	3851	0.0160725
1613	cg08958294	-0.0160709	0.294498	1.35481	-1	7551	0.0160709
1614	cg19202618	-0.0160609	0.154489	1.32373	-1	9839	0.0160609
1615	cg24211908	-0.0160477	0.0116625	1.41039	-1	4375	0.0160477
1616	cg05409693	0.0160462	-0.0873876	-1.10364	1	8218	0.0160462
1617	cg07300060	-0.0160377	0.173434	1.57772	-1	7869	0.0160377
1618	cg14208102	-0.01603	-0.151967	1.61492	-1	4699	0.01603
1619	cg16422492	-0.0160156	-0.179083	1.29708	-1	5245	0.0160156
1620	cg01176715	-0.0160083	0.0489406	1.1053	-1	5092	0.0160083
1621	cg08849294	-0.015991	-0.0434441	1.47586	-1	5227	0.015991
1622	cg25881985	0.0159896	0.191099	-1.33458	1	5619	0.0159896
1623	cg26905258	-0.0159828	-0.0345787	1.55947	-1	6505	0.0159828
1624	cg07565551	0.0159724	0.0549356	-1.25468	1	5805	0.0159724
1625	cg08229127	0.0159608	0.166946	-1.3197	1	5062	0.0159608
1626	cg05213896	-0.0159521	0.589045	1.30066	-1	476	0.0159521
1627	cg04509882	-0.0159474	0.0983558	1.33656	-1	2211	0.0159474
1628	cg07531182	-0.0159444	0.0838337	1.43907	-1	9005	0.0159444
1629	cg04144533	-0.0159438	-0.0273392	1.44984	-1	8495	0.0159438
1630	cg07127410	-0.015939	-0.216258	1.17236	-1	600	0.015939
1631	cg25104872	-0.0159304	0.0481658	1.28996	-1	2512	0.0159304
1632	cg02973171	-0.0159255	0.289617	1.46854	-1	5410	0.0159255
1633	cg24342283	-0.015919	-0.0272575	1.50957	-1	9226	0.015919
1634	cg14127947	-0.0159178	-0.156198	1.16453	-1	5306	0.0159178
1635	cg27068297	0.0159164	0.0972448	-1.30393	1	8708	0.0159164
1636	cg04890576	0.0159096	-0.169077	-1.04956	1	399	0.0159096
1637	cg01901332	-0.0159034	0.0521288	1.28112	-1	6183	0.0159034
1638	cg02856842	-0.0159033	0.0203174	1.47521	-1	8186	0.0159033
1639	cg19056004	0.0159031	-0.164529	-1.25677	1	207	0.0159031
1640	cg26549701	-0.0158902	0.517698	1.37114	-1	7839	0.0158902
1641	cg01401641	-0.0158703	0.21731	1.26569	-1	9736	0.0158703
1642	cg15096140	-0.01587	0.173278	1.37454	-1	8775	0.01587
1643	cg27198696	-0.0158682	-0.125549	1.27201	-1	1063	0.0158682
1644	cg04193015	-0.0158674	-0.292985	1.24729	-1	52	0.0158674
1645	cg07702888	-0.0158641	-0.176209	1.65555	-1	3280	0.0158641
1646	cg27178677	-0.0158637	-0.0777656	1.26828	-1	3742	0.0158637
1647	cg27324128	-0.0158584	0.230053	1.30261	-1	2201	0.0158584
1648	cg12603632	-0.0158556	-0.10168	1.07138	-1	4373	0.0158556
1649	cg14621053	-0.0158548	0.298167	1.43132	-1	3856	0.0158548
1650	cg21186098	0.0158481	0.132172	-1.30036	1	5909	0.0158481
1651	cg19258882	-0.0158462	0.0756999	1.46491	-1	3648	0.0158462
1652	cg14507845	0.0158342	-0.0868265	-1.42936	1	7357	0.0158342
1653	cg03437912	-0.0158283	0.0954422	1.43234	-1	6778	0.0158283
1654	cg26316599	-0.0158125	-0.103359	1.50766	-1	983	0.0158125
1655	cg07069636	0.015801	0.0915388	-1.44271	1	5191	0.015801
1656	cg16312900	-0.0157979	-0.0722214	1.38396	-1	6000	0.0157979
1657	cg11640208	-0.0157939	-0.232379	1.37261	-1	6618	0.0157939
1658	cg08409562	-0.0157849	-0.0380917	1.33809	-1	697	0.0157849
1659	cg15903032	-0.0157757	-0.160248	1.42151	-1	421	0.0157757
1660	cg14326805	-0.015768	-0.0279005	1.2879	-1	9424	0.015768
1661	cg01614764	-0.0157587	-0.00572593	1.19507	-1	1218	0.0157587
1662	cg02482233	0.0157485	-0.256927	-1.26251	1	6048	0.0157485
1663	cg03366574	0.0157445	0.521165	-1.54181	1	6103	0.0157445
1664	cg11071401	-0.0157433	0.388713	1.54487	-1	124	0.0157433
1665	cg21876964	0.0157358	0.00438752	-1.44779	1	8103	0.0157358
1666	cg08267148	-0.0157353	-0.180088	1.18985	-1	554	0.0157353
1667	cg23290344	-0.015729	0.347158	1.4079	-1	6200	0.015729
1668	cg21616047	0.0157237	-0.00714237	-1.04832	1	8975	0.0157237
1669	cg04971534	-0.0157144	0.443462	1.40662	-1	6642	0.0157144
1670	cg13321661	-0.0157129	-0.0436405	1.25155	-1	2412	0.0157129
1671	cg17879376	-0.0157085	-0.474328	1.69929	-1	1500	0.0157085
1672	cg08357990	-0.0157028	0.0475261	1.38535	-1	9978	0.0157028
1673	cg26904049	-0.0156974	-0.142327	1.33586	-1	2331	0.0156974
1674	cg15763258	-0.015694	-0.279957	1.46618	-1	1398	0.015694
1675	cg19542445	-0.0156889	-0.110875	1.37602	-1	4320	0.0156889
1676	cg07556261	-0.015688	0.076816	1.53266	-1	1979	0.015688
1677	cg12371563	-0.0156672	-0.0601936	1.20987	-1	1335	0.0156672
1678	cg10423607	0.0156582	-0.150806	-1.31868	1	6433	0.0156582
1679	cg11412468	0.0156453	0.0718468	-1.19534	1	1602	0.0156453
1680	cg19012961	0.015626	0.203103	-1.04735	1	4530	0.015626
1681	cg11678864	-0.015621	0.116808	1.20848	-1	2895	0.015621
1682	cg12735838	-0.0156195	0.152282	1.3039	-1	7184	0.0156195
1683	cg16554981	0.0156191	0.0416501	-1.38696	1	4084	0.0156191
1684	cg00266920	-0.0156181	0.564111	1.471	-1	2652	0.0156181
1685	cg10546626	0.0156167	-0.0132621	-1.32142	1	1346	0.0156167
1686	cg07202214	-0.0156152	-0.0032541	1.38204	-1	2397	0.0156152
1687	cg24185397	-0.0156098	-0.174001	1.64777	-1	7743	0.0156098
1688	cg05721773	-0.0156009	-0.0918464	1.55746	-1	2180	0.0156009
1689	cg01102854	-0.0155955	-0.152948	1.50904	-1	723	0.0155955
1690	cg00985388	-0.0155866	-0.152208	1.48838	-1	5276	0.0155866
1691	cg19103219	-0.0155834	0.0264104	1.20208	-1	2409	0.0155834
1692	cg18633600	-0.0155797	0.594624	1.46596	-1	8019	0.0155797
1693	cg02031638	-0.0155701	-0.043086	1.2071	-1	6420	0.0155701
1694	cg00337440	0.0155651	-0.108887	-1.2722	1	3827	0.0155651
1695	cg23395688	-0.0155618	-0.200084	1.19405	-1	944	0.0155618
1696	cg10584024	-0.0155568	0.027888	1.04323	-1	1880	0.0155568
1697	cg24986840	-0.0155317	-0.0834787	1.1927	-1	5254	0.0155317
1698	cg14394939	0.0155104	-0.0402945	-1.34917	1	4061	0.0155104
1699	cg14674720	-0.0154894	0.609947	1.51342	-1	594	0.0154894
1700	cg26290219	-0.0154802	-0.124579	1.41954	-1	1090	0.0154802
1701	cg10144493	-0.0154781	-0.0837182	1.22641	-1	1082	0.0154781
1702	cg21356750	-0.0154661	-0.0406139	1.32622	-1	3156	0.0154661
1703	cg00314660	0.0154455	-0.0920771	-1.27934	1	1380	0.0154455
1704	cg13056653	-0.0154427	0.0911951	1.0035	-1	4909	0.0154427
1705	cg00610692	-0.0154238	-0.177442	1.35454	-1	2277	0.0154238
1706	ch.15.67797584R	-0.0154196	-0.319953	1.54093	-1	1351	0.0154196
1707	cg13514049	-0.0154023	0.058002	1.22808	-1	4531	0.0154023
1708	cg18431127	-0.0153946	0.12518	1.37872	-1	6202	0.0153946
1709	cg25739875	-0.0153908	0.367768	1.46966	-1	7739	0.0153908
1710	cg08686462	0.0153742	-0.0401387	-1.46254	1	5226	0.0153742
1711	cg08499881	-0.0153694	-0.0775922	1.50125	-1	5056	0.0153694
1712	cg26396492	-0.0153585	0.117075	1.42108	-1	9976	0.0153585
1713	cg14499385	-0.0153548	-0.133737	1.54746	-1	2897	0.0153548
1714	cg06602847	-0.0153523	0.493205	1.46032	-1	4741	0.0153523
1715	cg14333542	-0.0153499	0.00404461	1.41532	-1	6439	0.0153499
1716	cg14066207	0.0153497	0.33083	-1.48962	1	5997	0.0153497
1717	cg23736055	-0.0153372	-0.136142	1.17842	-1	3455	0.0153372
1718	cg23847109	-0.0153132	0.377205	1.17996	-1	4150	0.0153132
1719	cg11139646	-0.015312	0.43907	1.3801	-1	4902	0.015312
1720	cg01282174	-0.0153037	-0.214615	1.18899	-1	462	0.0153037
1721	cg15501231	-0.0152997	0.0136715	1.65358	-1	3059	0.0152997
1722	cg18219562	-0.0152978	-0.0313557	1.21966	-1	9063	0.0152978
1723	cg17292662	-0.0152974	0.0387719	1.20206	-1	9232	0.0152974
1724	cg14385298	-0.0152842	0.0156619	1.25756	-1	7774	0.0152842
1725	cg03605542	-0.0152829	0.162745	1.28158	-1	5554	0.0152829
1726	cg01851782	-0.0152779	-0.00804094	1.39541	-1	620	0.0152779
1727	cg01664864	-0.0152742	0.346837	1.44523	-1	7930	0.0152742
1728	cg15776355	0.0152671	0.0059155	-1.24906	1	7968	0.0152671
1729	cg01459453	-0.0152611	-0.25029	1.08041	-1	966	0.0152611
1730	cg02699218	-0.0152589	0.474218	1.40585	-1	1792	0.0152589
1731	cg13443911	-0.0152556	-0.0810576	1.16966	-1	229	0.0152556
1732	cg07547549	-0.0152537	0.731435	1.29247	-1	14	0.0152537
1733	cg26297203	0.0152536	-0.12211	-1.256	1	7894	0.0152536
1734	cg10397932	-0.0152391	-0.2394	1.66426	-1	2031	0.0152391
1735	cg14781189	-0.0152363	0.138972	1.30538	-1	2049	0.0152363
1736	cg18755543	-0.0152336	-0.074058	1.26425	-1	4936	0.0152336
1737	cg00422995	0.0152223	0.455608	-1.30925	1	7569	0.0152223
1738	cg25608041	-0.0152217	0.203192	1.3333	-1	6628	0.0152217
1739	cg26162616	-0.0152109	0.203071	1.49642	-1	6616	0.0152109
1740	cg11952714	-0.0152058	0.123552	1.34669	-1	6859	0.0152058
1741	cg24975842	0.0152022	0.422844	-1.30338	1	5265	0.0152022
1742	cg02694427	-0.0152018	0.192254	1.3295	-1	9748	0.0152018
1743	cg08558323	-0.0151999	-0.145752	1.62978	-1	6174	0.0151999
1744	cg06551161	-0.0151915	-0.0137113	1.29662	-1	6121	0.0151915
1745	cg23021168	-0.0151891	0.124022	1.43891	-1	7851	0.0151891
1746	cg06321596	-0.015185	0.181066	1.12894	-1	8824	0.015185
1747	cg01101873	-0.0151814	-0.378946	1.29842	-1	506	0.0151814
1748	cg18038779	0.0151795	-0.0884709	-1.80219	1	5896	0.0151795
1749	cg09395239	0.0151695	0.213914	-1.25223	1	8876	0.0151695
1750	cg25923609	-0.0151429	0.297976	1.21068	-1	9142	0.0151429
1751	cg23718736	-0.01514	-0.267555	1.31461	-1	295	0.01514
1752	cg11324538	-0.0151385	-0.0209885	1.40682	-1	8227	0.0151385
1753	cg14125468	-0.0151284	0.124831	1.30219	-1	9409	0.0151284
1754	cg07125243	0.0151156	-0.0628831	-1.40961	1	9738	0.0151156
1755	cg01622018	-0.015102	-0.12444	1.30598	-1	3028	0.015102
1756	cg16723994	-0.0150972	-0.0135446	1.36745	-1	5219	0.0150972
1757	cg09124496	-0.0150964	-0.414983	1.09107	-1	50	0.0150964
1758	cg14058848	0.0150899	0.0615612	-1.33577	1	1686	0.0150899
1759	cg06247406	-0.0150866	0.434286	1.34609	-1	9437	0.0150866
1760	cg25432300	-0.0150823	-0.0620761	1.30393	-1	1795	0.0150823
1761	cg15451548	-0.0150795	-0.26331	1.22009	-1	3068	0.0150795
1762	cg20686828	-0.0150787	0.0706088	1.32733	-1	6726	0.0150787
1763	cg15197893	0.0150759	-0.0311987	-1.13292	1	2368	0.0150759
1764	cg05897030	-0.0150736	-0.00518046	1.12246	-1	3767	0.0150736
1765	cg06641153	-0.0150647	0.495514	1.47385	-1	6675	0.0150647
1766	cg14614643	-0.0150608	-0.322928	1.03255	-1	533	0.0150608
1767	cg03585912	-0.0150564	0.242407	1.37449	-1	6958	0.0150564
1768	cg01425188	-0.0150492	-0.107359	1.15988	-1	3446	0.0150492
1769	cg22246785	-0.0150442	0.265156	1.20506	-1	8024	0.0150442
1770	cg07192048	0.0150424	0.330206	-1.03521	1	6345	0.0150424
1771	cg17328880	-0.0150409	0.0904709	1.30642	-1	2746	0.0150409
1772	cg23009067	-0.0150275	-0.177265	1.17192	-1	1291	0.0150275
1773	cg08157575	0.015026	-0.241745	-1.27712	1	5270	0.015026
1774	cg12160664	-0.0150252	0.173989	1.14853	-1	7964	0.0150252
1775	cg19864060	0.0150183	-0.0706179	-1.11119	1	595	0.0150183
1776	cg07002832	0.0150154	0.140728	-1.16483	1	7609	0.0150154
1777	cg14734340	-0.015005	-0.104144	1.2219	-1	2982	0.015005
1778	cg18468844	-0.0149985	-0.0152047	1.09373	-1	1385	0.0149985
1779	cg07603382	-0.0149959	0.0602965	1.12633	-1	3100	0.0149959
1780	cg05381960	-0.0149955	0.0204105	1.27918	-1	1280	0.0149955
1781	cg16272030	-0.0149925	0.0448068	1.13574	-1	4675	0.0149925
1782	cg11729363	-0.0149917	0.119549	1.27634	-1	5357	0.0149917
1783	cg16985708	-0.0149867	0.0608957	1.20206	-1	9643	0.0149867
1784	cg07284286	0.0149798	-0.152755	-1.49001	1	5846	0.0149798
1785	cg06131879	0.0149735	0.254518	-1.35086	1	8276	0.0149735
1786	cg05586607	-0.0149712	-0.192784	1.02088	-1	1362	0.0149712
1787	cg21220374	0.0149695	0.150403	-1.2273	1	7134	0.0149695
1788	cg24935332	-0.0149693	0.378416	1.36396	-1	5409	0.0149693
1789	cg02334775	0.0149674	-0.0161789	-1.30581	1	2518	0.0149674
1790	cg18176482	-0.0149631	0.00370799	1.15469	-1	1397	0.0149631
1791	cg27488007	-0.0149615	0.0131052	0.913482	-1	6701	0.0149615
1792	cg26885220	-0.0149598	0.30868	1.52201	-1	6159	0.0149598
1793	cg25987082	-0.0149586	-0.111459	1.504	-1	5156	0.0149586
1794	cg06119452	-0.0149582	-0.147698	0.958643	-1	4844	0.0149582
1795	cg00962740	0.0149399	-0.0474702	-1.1156	1	2713	0.0149399
1796	cg02810967	0.0149365	0.0366172	-1.15311	1	4197	0.0149365
1797	cg08194377	-0.0149326	-0.167771	1.12703	-1	8807	0.0149326
1798	cg04986004	-0.0149252	-0.194964	1.11638	-1	792	0.0149252
1799	cg23824183	-0.0149248	-0.0252353	1.22485	-1	4680	0.0149248
1800	cg02708705	-0.0149241	-0.027834	1.47585	-1	8741	0.0149241
1801	cg23893898	-0.0149209	0.502561	1.26096	-1	1656	0.0149209
1802	cg22201478	0.0149203	0.102853	-1.15728	1	7363	0.0149203
1803	cg11404203	0.0149177	0.127395	-1.24978	1	9247	0.0149177
1804	cg08214927	-0.014915	-0.078819	1.0892	-1	1967	0.014915
1805	cg04621728	0.0149107	0.0424371	-1.22811	1	2480	0.0149107
1806	cg11413039	-0.0148998	0.404219	1.38581	-1	9741	0.0148998
1807	cg20219381	-0.014894	0.437124	1.22154	-1	502	0.014894
1808	cg00873351	-0.0148937	-0.258014	1.25517	-1	1117	0.0148937
1809	cg06656924	-0.0148928	-0.0147548	1.2018	-1	1098	0.0148928
1810	cg07780543	-0.014891	0.204647	1.36423	-1	7215	0.014891
1811	cg00530414	0.0148837	0.0507843	-1.25379	1	4285	0.0148837
1812	cg21995800	0.014881	0.0194925	-1.18929	1	3575	0.014881
1813	cg10383568	-0.0148728	-0.0313232	1.22614	-1	1865	0.0148728
1814	cg15688628	-0.0148592	0.131622	1.09155	-1	8348	0.0148592
1815	cg08799922	-0.014854	-0.413627	1.19881	-1	7100	0.014854
1816	cg20738500	-0.0148477	0.0994598	1.34246	-1	3230	0.0148477
1817	cg18570853	-0.0148397	-0.180469	1.28594	-1	2539	0.0148397
1818	cg16936060	-0.014838	0.0613648	1.19964	-1	1299	0.014838
1819	cg17179314	-0.0148373	0.274412	1.16569	-1	3653	0.0148373
1820	cg01770755	-0.0148348	0.589055	1.46095	-1	1908	0.0148348
1821	cg02352281	-0.0148319	-0.202561	1.33834	-1	2840	0.0148319
1822	cg02624770	-0.0148285	0.339181	1.32597	-1	7190	0.0148285
1823	cg06097557	-0.0148239	0.16682	1.29739	-1	7362	0.0148239
1824	cg18582010	-0.0148233	-0.267121	1.0372	-1	924	0.0148233
1825	cg01528542	0.014816	-0.347087	-1.07552	1	34	0.014816
1826	cg05507459	-0.0147779	0.0817745	1.19027	-1	3337	0.0147779
1827	cg26685246	0.0147743	-0.00520847	-1.18353	1	5583	0.0147743
1828	cg07146984	-0.014773	-0.0444935	1.14724	-1	5644	0.014773
1829	cg05400498	-0.0147681	-0.100128	1.21618	-1	7697	0.0147681
1830	cg00741624	-0.0147664	0.606519	1.35525	-1	1414	0.0147664
1831	cg25352836	-0.0147628	0.469109	1.03119	-1	7867	0.0147628
1832	cg18204200	-0.0147627	-0.0494012	1.12996	-1	3543	0.0147627
1833	cg05669853	-0.0147621	-0.0507023	1.14269	-1	838	0.0147621
1834	cg18987410	-0.014762	0.442919	1.23873	-1	4242	0.014762
1835	cg02537310	-0.0147577	0.0652564	1.11265	-1	2463	0.0147577
1836	cg11979011	-0.014755	0.100914	1.13767	-1	5083	0.014755
1837	cg06570224	-0.0147467	0.61342	1.37988	-1	2698	0.0147467
1838	cg08577727	-0.0147437	-0.0705715	1.282	-1	2251	0.0147437
1839	cg00529958	-0.0147321	0.296106	1.46474	-1	3276	0.0147321
1840	cg06376402	-0.0147279	-0.0783184	1.25915	-1	3167	0.0147279
1841	cg22914338	-0.014723	-0.134253	1.14994	-1	1830	0.014723
1842	cg26386436	0.0147219	-0.187005	-1.36682	1	6061	0.0147219
1843	cg00658740	-0.0147205	0.106538	1.28724	-1	4161	0.0147205
1844	cg01314044	-0.014718	-0.0863126	1.29069	-1	386	0.014718
1845	cg03335938	-0.0147171	0.030048	1.04418	-1	9756	0.0147171
1846	cg10589813	-0.0147103	-0.0970713	1.33964	-1	1113	0.0147103
1847	cg08301612	-0.0147052	-0.0596334	1.15767	-1	1772	0.0147052
1848	cg19421125	-0.0146876	-0.454888	1.08581	-1	439	0.0146876
1849	cg19729744	-0.0146767	-0.365713	1.00493	-1	464	0.0146767
1850	cg00948664	-0.0146682	0.0373783	1.18437	-1	5756	0.0146682
1851	cg18641876	0.0146672	0.154716	-1.06219	1	4289	0.0146672
1852	cg00644847	0.0146672	-0.00207012	-1.09998	1	3798	0.0146672
1853	cg11291003	-0.0146624	-0.442568	1.31117	-1	1193	0.0146624
1854	cg08344524	-0.0146564	0.0779621	1.13768	-1	7579	0.0146564
1855	cg16426215	0.0146563	-0.0351801	-1.24275	1	3819	0.0146563
1856	cg23606718	-0.014653	0.572887	1.48297	-1	282	0.014653
1857	cg17015704	0.0146507	-0.195094	-1.45184	1	5505	0.0146507
1858	cg04361926	-0.0146458	-0.115198	1.24515	-1	1109	0.0146458
1859	cg19529621	-0.0146097	-0.227181	1.11092	-1	6236	0.0146097
1860	cg03641640	0.0146077	0.127531	-1.45647	1	9090	0.0146077
1861	cg10850791	-0.0145977	0.251473	1.32708	-1	9215	0.0145977
1862	cg05899984	0.0145954	0.467599	-1.21092	1	8919	0.0145954
1863	cg26130488	-0.0145816	0.255089	1.28545	-1	7418	0.0145816
1864	cg15853350	0.0145596	0.469388	-1.59399	1	7078	0.0145596
1865	cg22995692	-0.014554	0.210555	1.33753	-1	6054	0.014554
1866	cg13416381	0.0145502	-0.0149048	-1.11256	1	7539	0.0145502
1867	cg14180030	-0.0145443	0.0337895	1.36834	-1	9998	0.0145443
1868	cg24547396	-0.0145417	-0.0284553	1.46331	-1	1179	0.0145417
1869	cg21279603	-0.014538	-0.00268778	1.2799	-1	2498	0.014538
1870	cg01301282	-0.0145314	0.188768	1.20466	-1	6828	0.0145314
1871	cg00632560	-0.0145298	-0.0488179	1.29356	-1	6569	0.0145298
1872	cg22543892	-0.0145225	-0.0818959	1.07766	-1	1985	0.0145225
1873	cg04598121	-0.0145041	0.52632	1.27075	-1	6841	0.0145041
1874	cg13929323	-0.0145031	-0.211583	0.987313	-1	7176	0.0145031
1875	cg00176043	-0.0144947	-0.103404	1.13663	-1	3852	0.0144947
1876	cg19699090	-0.0144912	-0.125906	1.31714	-1	3212	0.0144912
1877	cg18159740	0.014489	-0.207985	-1.51363	1	6073	0.014489
1878	cg06177599	0.0144878	0.242521	-1.24509	1	3632	0.0144878
1879	cg25714865	0.0144818	0.375377	-1.46837	1	6092	0.0144818
1880	cg25165199	-0.0144802	0.0254611	1.19592	-1	8812	0.0144802
1881	cg07972458	0.01447	-0.0491101	-1.03282	1	5243	0.01447
1882	cg25150721	-0.01447	-0.0397872	1.23718	-1	973	0.01447
1883	cg15377283	-0.0144612	0.540191	1.20624	-1	2709	0.0144612
1884	cg26841040	0.0144572	0.571895	-1.34877	1	4026	0.0144572
1885	cg01269191	-0.0144531	-0.11299	1.15533	-1	1663	0.0144531
1886	cg05009601	-0.0144282	0.513836	1.29647	-1	3328	0.0144282
1887	cg00985729	-0.0144273	0.0985873	1.37212	-1	2206	0.0144273
1888	cg06793505	-0.0144261	0.0988527	1.3247	-1	4205	0.0144261
1889	cg02704502	0.0144222	-0.07533	-1.08519	1	4399	0.0144222
1890	cg13330868	-0.0144218	-0.144344	0.895186	-1	3292	0.0144218
1891	cg04123409	-0.0144185	-0.10697	1.16976	-1	829	0.0144185
1892	cg23922560	0.0144138	-0.118131	-1.43305	1	4962	0.0144138
1893	cg10604550	-0.0144112	-0.0481224	1.29137	-1	3655	0.0144112
1894	cg24470692	-0.0144093	-0.179796	1.10837	-1	7661	0.0144093
1895	cg25590826	-0.0143952	0.592702	1.17128	-1	9957	0.0143952
1896	cg20853702	-0.0143907	-0.0135404	1.53654	-1	4561	0.0143907
1897	cg22455527	-0.0143882	0.0367945	1.27288	-1	2224	0.0143882
1898	cg24144893	-0.0143783	-0.0301416	1.12478	-1	432	0.0143783
1899	cg00109344	0.0143677	0.0228396	-1.40494	1	4626	0.0143677
1900	cg12738765	0.0143666	-0.201002	-1.10058	1	5402	0.0143666
1901	cg01236063	-0.0143611	0.449748	1.22043	-1	7139	0.0143611
1902	cg10074727	-0.0143594	0.00354839	1.37767	-1	2786	0.0143594
1903	cg17621438	-0.0143589	-0.158585	1.1646	-1	349	0.0143589
1904	cg12582426	0.0143584	-0.0574503	-1.08565	1	7641	0.0143584
1905	cg09484541	-0.014356	-0.214091	1.07374	-1	8621	0.014356
1906	cg09636313	-0.0143492	-0.141859	1.1396	-1	1725	0.0143492
1907	cg14037440	-0.0143371	-0.00329015	1.15502	-1	5584	0.0143371
1908	cg05839709	-0.0143364	0.052491	0.983539	-1	5548	0.0143364
1909	cg09253473	-0.0143362	0.0461217	1.17608	-1	1187	0.0143362
1910	cg23024158	-0.0143293	0.23883	1.24611	-1	9935	0.0143293
1911	cg25837350	0.0143235	-0.204759	-1.39958	1	6837	0.0143235
1912	cg19442493	0.0143213	-0.0171179	-1.29225	1	8225	0.0143213
1913	cg23196756	-0.0143207	0.0745497	1.20542	-1	5275	0.0143207
1914	cg22010052	-0.0143189	0.344081	1.32123	-1	9932	0.0143189
1915	cg22109240	-0.0142943	-0.00634598	1.31556	-1	1743	0.0142943
1916	cg02009358	0.0142904	0.10143	-1.18585	1	9019	0.0142904
1917	cg13654588	-0.0142901	0.600186	1.32091	-1	3247	0.0142901
1918	cg22059812	-0.0142888	0.481976	1.35263	-1	6684	0.0142888
1919	cg19838043	-0.0142853	-0.193477	1.17764	-1	824	0.0142853
1920	cg06602871	0.0142841	0.123573	-1.10898	1	3271	0.0142841
1921	cg27151122	-0.0142841	-0.257737	1.50075	-1	1272	0.0142841
1922	cg24845165	-0.0142783	0.0489806	1.08647	-1	7778	0.0142783
1923	cg01972394	0.0142748	-0.293186	-1.36498	1	5823	0.0142748
1924	cg26016210	0.0142649	-0.246216	-1.45645	1	8671	0.0142649
1925	cg19474833	-0.0142629	-0.0934265	1.1638	-1	6514	0.0142629
1926	cg00599163	0.0142562	0.0508687	-0.826107	1	9642	0.0142562
1927	cg13573928	-0.0142503	0.039609	1.39972	-1	7031	0.0142503
1928	cg21130958	-0.0142466	-0.172818	1.19947	-1	1220	0.0142466
1929	cg21901277	-0.0142437	0.126489	1.27678	-1	2486	0.0142437
1930	cg07027613	-0.0142301	-0.139438	1.30129	-1	650	0.0142301
1931	cg14568830	-0.0142296	0.309759	1.2759	-1	6378	0.0142296
1932	cg23926866	-0.0142193	-0.0485118	1.3981	-1	7195	0.0142193
1933	cg05269246	0.0142157	0.0408807	-1.16551	1	9694	0.0142157
1934	cg03155159	0.0142097	-0.0465551	-1.04343	1	3226	0.0142097
1935	cg13335886	-0.0142085	0.0774343	1.11395	-1	9708	0.0142085
1936	cg17936236	-0.0142071	-0.0130199	1.30748	-1	2470	0.0142071
1937	cg07954706	0.0142049	0.103697	-1.37261	1	9838	0.0142049
1938	cg03648631	0.0142011	-0.105627	-1.41702	1	6848	0.0142011
1939	cg00283283	0.0141991	-0.0253845	-1.19073	1	7666	0.0141991
1940	cg14244402	-0.0141989	-0.0337922	1.10155	-1	8631	0.0141989
1941	cg08038078	0.0141969	-0.140662	-1.49958	1	8250	0.0141969
1942	cg14097619	0.014195	-0.267775	-1.14852	1	1529	0.014195
1943	cg02217842	-0.0141943	-0.0277191	1.13409	-1	9806	0.0141943
1944	cg04905434	-0.0141901	0.273356	1.38839	-1	5715	0.0141901
1945	cg24369989	-0.0141893	0.413178	1.26533	-1	2336	0.0141893
1946	cg03484180	-0.0141796	-0.602984	1.31628	-1	699	0.0141796
1947	cg04105923	0.0141566	-0.114124	-1.24934	1	7845	0.0141566
1948	cg12597389	-0.0141547	0.245002	1.17275	-1	734	0.0141547
1949	cg18698884	-0.014153	0.436923	1.18821	-1	5957	0.014153
1950	cg15961693	-0.0141515	-0.155825	1.50597	-1	1819	0.0141515
1951	cg21552014	-0.0141487	-0.0324534	1.031	-1	4812	0.0141487
1952	cg19107815	0.0141483	0.458912	-1.79627	1	7962	0.0141483
1953	cg02284014	-0.0141471	-0.19616	1.49312	-1	3987	0.0141471
1954	cg20141118	-0.0141463	0.117343	1.26865	-1	3178	0.0141463
1955	cg04148285	-0.0141457	-0.0103039	1.3765	-1	2176	0.0141457
1956	cg11258277	0.0141455	0.213681	-1.03585	1	7868	0.0141455
1957	cg27560292	0.0141447	0.00469303	-1.39731	1	4922	0.0141447
1958	cg17802213	0.0141331	0.484931	-1.10793	1	5650	0.0141331
1959	cg16742481	-0.0141306	-0.279435	1.48606	-1	422	0.0141306
1960	cg04208928	-0.0141233	-0.221075	1.04819	-1	2143	0.0141233
1961	cg24877792	0.0141229	-0.294234	-1.33418	1	6448	0.0141229
1962	cg23796525	-0.0141223	0.0314976	1.48503	-1	8714	0.0141223
1963	cg27448532	0.0141201	-0.0258881	-1.0032	1	7112	0.0141201
1964	cg16072688	-0.0141111	0.159173	1.47781	-1	8951	0.0141111
1965	cg04394390	0.0141075	0.0539832	-1.26346	1	9419	0.0141075
1966	cg12014646	0.0141074	-0.0468446	-1.14108	1	3186	0.0141074
1967	cg24428232	0.014105	0.149503	-1.24147	1	2617	0.014105
1968	cg06240854	0.0141037	-0.140666	-1.19475	1	46	0.0141037
1969	cg17386185	-0.0140879	-0.0338354	1.53128	-1	3131	0.0140879
1970	cg03184011	0.0140834	-0.0739629	-1.46003	1	7705	0.0140834
1971	cg00161515	0.0140715	0.428087	-1.18281	1	5967	0.0140715
1972	cg01607849	-0.0140708	-0.259545	1.4848	-1	7468	0.0140708
1973	cg17098147	-0.014065	0.331177	1.35553	-1	6147	0.014065
1974	cg06713632	-0.0140629	0.425079	1.32306	-1	4800	0.0140629
1975	cg09650907	-0.0140523	-0.0332586	1.30516	-1	8582	0.0140523
1976	cg26763486	0.0140494	-0.163821	-0.994755	1	2006	0.0140494
1977	cg22927302	0.0140435	-0.153132	-1.39163	1	329	0.0140435
1978	cg08470180	-0.0140424	-0.164529	1.32909	-1	9565	0.0140424
1979	cg00540238	-0.0140392	-0.196365	1.12765	-1	8179	0.0140392
1980	cg18022357	0.0140367	0.21635	-1.15768	1	8651	0.0140367
1981	cg16963144	-0.0140352	0.298818	1.14065	-1	6707	0.0140352
1982	cg21139312	0.0140307	0.629811	-1.62952	1	2272	0.0140307
1983	cg26019680	-0.0140253	0.436873	1.11957	-1	2735	0.0140253
1984	cg08425187	-0.0140187	0.0144857	1.30871	-1	2974	0.0140187
1985	cg22989419	-0.0140173	-0.0362039	1.05173	-1	1909	0.0140173
1986	cg16153267	0.0140164	0.528886	-1.24941	1	8998	0.0140164
1987	cg00637144	-0.0140112	0.276822	1.12378	-1	8211	0.0140112
1988	cg27449150	0.0140098	0.114869	-1.18623	1	7107	0.0140098
1989	cg13761321	-0.0140087	-0.118287	0.946871	-1	8636	0.0140087
1990	cg03050981	-0.0139963	-0.0869498	0.924064	-1	5888	0.0139963
1991	cg11485154	-0.0139899	-0.0703938	1.23052	-1	1995	0.0139899
1992	cg06256596	-0.0139886	0.136251	1.24293	-1	8203	0.0139886
1993	cg12554573	0.0139768	-0.219975	-1.24678	1	806	0.0139768
1994	cg06513149	0.0139765	-0.106717	-1.3326	1	6426	0.0139765
1995	cg14292522	-0.013976	-0.164398	1.05598	-1	1498	0.013976
1996	cg09167414	-0.0139722	-0.264839	1.42082	-1	8132	0.0139722
1997	cg12407057	-0.013971	-0.226281	1.00887	-1	2884	0.013971
1998	cg25031476	-0.013969	-0.181209	0.980646	-1	1403	0.013969
[truncated: 8,001 more rows]
