# Supplementary material for: DNA methylation clocks struggle to distinguish inflammaging from healthy aging, but feature rectification improves coherence and enhances detection of inflammaging
Source: GeroScience. 2025 Jan 18;47(3):3043–60. doi: 10.1007/s11357-024-01460-1 (PMC12181618; doi:10.1007/s11357-024-01460-1)
Supplement: Supplementary file 6 — Supplementary file6 (XLSX 7.21 KB) [file 11357_2024_1460_MOESM6_ESM.xlsx]

## Sheet: Sheet1
	Feature	Weight	Signal shift	Reflect
0	cg00161515	41.1779	0.0140715	FALSE
1	cg00573770	3.25683	-0.0296355	TRUE
2	cg01101873	5.18647	-0.0151814	TRUE
3	cg01459453	6.618	-0.0152611	TRUE
4	cg01820962	2.84981	-0.019334	TRUE
5	cg03335938	8.35769	-0.0147171	TRUE
6	cg03366574	16.973	0.0157445	FALSE
7	cg03646329	3.49762	0.0264637	FALSE
8	cg04135377	0.56418	-0.0188275	TRUE
9	cg04986004	1.9873	-0.0149252	TRUE
10	cg04987734	11.6118	0.0171464	FALSE
11	cg05507459	1.80238	-0.0147779	TRUE
12	cg05696969	13.7366	-0.0171888	TRUE
13	cg05899984	11.4123	0.0145954	FALSE
14	cg06419846	25.6811	0.0222206	FALSE
15	cg06896988	5.955	-0.019875	TRUE
16	cg07192048	2.23031	0.0150424	FALSE
17	cg09124496	1.67085	-0.0150964	TRUE
18	cg09790134	6.30416	-0.0187938	TRUE
19	cg10144493	30.4167	-0.0154781	TRUE
20	cg10202113	11.2329	0.0204163	FALSE
21	cg11067179	38.8566	0.0198105	FALSE
22	cg11404203	9.06673	0.0149177	FALSE
23	cg11847992	9.88845	-0.0187643	TRUE
24	cg13001142	5.03807	-0.0165713	TRUE
25	cg14076258	2.85148	-0.0161169	TRUE
26	cg14614643	3.51596	-0.0150608	TRUE
27	cg15167547	1.73274	-0.0189097	TRUE
28	cg15853350	10.8246	0.0145596	FALSE
29	cg15903032	5.39961	-0.0157757	TRUE
30	cg16618104	9.08978	-0.0182794	TRUE
31	cg17621438	5.70811	-0.0143589	TRUE
32	cg17802213	11.9559	0.0141331	FALSE
33	cg19307545	3.32791	0.0177336	FALSE
34	cg19421125	6.30782	-0.0146876	TRUE
35	cg21139312	37.0903	0.0140307	FALSE
36	cg22914338	1.5613	-0.014723	TRUE
37	cg23126342	5.32222	-0.0280572	TRUE
38	cg23167606	1.99666	0.0162416	FALSE
39	cg23227285	21.8243	0.0165417	FALSE
40	cg23395688	26.1802	-0.0155618	TRUE
41	cg23744638	25.5252	-0.0177409	TRUE
42	cg23922560	29.3147	0.0144138	FALSE
43	cg25607920	4.3047	-0.0284014	TRUE
44	cg26665035	6.17513	-0.0185066	TRUE
45	cg27598407	1.50136	0.0170376	FALSE
46	ch.7.143447326F	9.46615	0.0139063	FALSE
47	Intercept	-245.955	NA	NA
